# Supplementary material for: Genome-Wide DNA Methylation Analysis of Human Pancreatic Islets from Type 2 Diabetic and Non-Diabetic Donors Identifies Candidate Genes That Influence Insulin Secretion
Source: PLoS Genet. 2014 Mar 6;10(3):e1004160. doi: 10.1371/journal.pgen.1004160 (PMC3945174; doi:10.1371/journal.pgen.1004160)
Supplement: Table S1 — CpG sites with differential DNA methylation (q<0.05 and difference in DNA methylation ≥5%) in pancreatic islets from 34 non-diabetic versus 15 T2D human donors. (XLSX) [file pgen.1004160.s006.xlsx]

## Sheet: sheet
Table S1. CpG sites with differential DNA methylation (q < 0.05 and difference in DNA methylation ≥ 5%) in pancreatic islets from 34 non-diabetic versus 15 T2D human donors.
probe ID	Non-diabetic DNA meth (%)	T2D DNA meth (%)	Delta (%)	P-value	q-value	Chr.	Coordinate 36	Gene symbol	Gene region	Relation to CpG island
	(mean ± Sd)	(mean ± Sd)
cg22712983	76.35 ± 7.43	61.76 ± 13.41	-14.59	2.9 x 10-4	0.048	2	218895618	PNKD;PNKD	TSS1500;Body	N_Shore
cg14042099	51.70 ± 10.61	37.11 ± 10.50	-14.59	1.8 x 10-4	0.039	11	113574011	ZBTB16;ZBTB16	Body;Body	N_Shore
cg05091135	59.93 ± 9.54	45.42 ± 10.08	-14.50	2.2 x 10-5	0.017	13	50001374
cg08124446	45.52 ± 8.07	31.17 ± 5.31	-14.35	1.7 x 10-6	0.007	11	43553105			N_Shore
cg05697866	58.02 ± 10.71	43.71 ± 8.87	-14.32	3.1 x 10-4	0.049	1	2427060			S_Shore
cg06549874	51.38 ± 9.36	37.88 ± 9.56	-13.50	1.5 x 10-5	0.015	12	123791269			S_Shore
cg00616572	72.82 ± 19.71	59.56 ± 23.28	-13.26	3.1 x 10-4	0.049	16	10679750	TEKT5	Body
cg21002651	60.56 ± 6.45	47.35 ± 7.72	-13.21	2.1 x 10-4	0.042	11	104411099	CASP1;CASP1;CASP1;CASP1;CASP1	Body;Body;Body;Body;Body
cg05056497	42.32 ± 8.88	29.55 ± 7.63	-12.77	2.0 x 10-5	0.017	21	34821318	RCAN1;RCAN1;RCAN1	5'UTR;Body;TSS200
cg08350549	56.12 ± 10.29	43.56 ± 9.06	-12.56	8.0 x 10-5	0.029	3	101074412	C3orf26;FILIP1L;MIR548G;FILIP1L;FILIP1L	Body;Body;Body;5'UTR;Body	N_Shelf
cg17129519	82.77 ± 9.44	70.41 ± 16.73	-12.36	1.4 x 10-4	0.035	6	30726278	C6orf136;C6orf136;C6orf136	Body;Body;Body	S_Shelf
cg25757470	57.93 ± 8.59	45.76 ± 9.20	-12.17	3.2 x 10-4	0.050	12	11651972
cg10370305	56.14 ± 7.55	44.09 ± 7.95	-12.05	2.3 x 10-6	0.008	11	27260548
cg04193065	51.22 ± 10.06	39.21 ± 9.26	-12.01	9.5 x 10-5	0.030	15	29316287
cg22862208	59.05 ± 7.26	47.05 ± 8.77	-12.01	2.2 x 10-6	0.008	10	121847739
cg01611017	52.74 ± 8.83	40.73 ± 9.18	-12.00	2.1 x 10-4	0.042	14	94850097	CLMN	Body
cg20780998	53.56 ± 10.25	41.67 ± 9.22	-11.89	2.7 x 10-4	0.046	X	12906852			S_Shelf
cg23701759	51.18 ± 12.90	39.36 ± 9.66	-11.82	1.2 x 10-4	0.034	X	39844540	BCOR;BCOR	5'UTR;5'UTR	Island
cg20771240	40.18 ± 8.89	28.42 ± 8.08	-11.76	1.6 x 10-4	0.037	11	133411903	LOC100128239	Body	N_Shore
cg24425727	56.19 ± 8.03	44.47 ± 6.79	-11.72	1.2 x 10-4	0.033	6	36753626	CDKN1A;CDKN1A	TSS1500;TSS1500	N_Shore
cg12475142	73.23 ± 8.96	61.69 ± 10.49	-11.54	4.5 x 10-5	0.023	17	76626991	BAIAP2;BAIAP2;BAIAP2;BAIAP2	Body;Body;Body;Body	S_Shelf
cg00349404	40.60 ± 8.03	29.08 ± 7.98	-11.51	2.6 x 10-4	0.046	10	106090026			S_Shore
cg03137889	36.43 ± 7.61	24.96 ± 5.27	-11.47	5.6 x 10-6	0.011	6	108561552			N_Shore
cg00231049	50.28 ± 8.09	38.83 ± 10.74	-11.46	3.1 x 10-4	0.050	1	23727706	E2F2	Body	N_Shore
cg20746795	47.52 ± 8.14	36.09 ± 7.34	-11.44	1.4 x 10-4	0.035	1	15350793	TMEM51;TMEM51;C1orf126	TSS1500;TSS1500;Body	N_Shore
cg09262171	53.09 ± 8.17	41.65 ± 7.39	-11.44	1.4 x 10-4	0.035	16	4080362	ADCY9	Body
cg06864443	43.05 ± 8.25	31.63 ± 7.42	-11.42	7.6 x 10-5	0.028	15	43717152	SQRDL	5'UTR	S_Shelf
cg06574960	43.92 ± 7.71	32.55 ± 6.08	-11.38	7.5 x 10-6	0.012	2	231973328	B3GNT7	3'UTR	S_Shore
cg25862975	35.80 ± 7.21	24.45 ± 5.74	-11.35	2.2 x 10-5	0.017	6	108561677			N_Shore
cg01860706	53.71 ± 7.92	42.36 ± 8.28	-11.35	1.5 x 10-4	0.037	15	66007339
cg12992112	50.90 ± 7.53	39.57 ± 9.18	-11.33	2.4 x 10-4	0.044	6	25246611	CMAH;CMAH	TSS200;TSS1500	N_Shore
cg04128967	45.35 ± 8.99	34.08 ± 5.91	-11.28	1.7 x 10-4	0.038	14	69116600
cg06905130	41.56 ± 9.39	30.43 ± 6.99	-11.14	2.7 x 10-4	0.046	2	277148	FAM150B	Body	N_Shore
cg01146324	65.31 ± 7.75	54.17 ± 13.44	-11.14	5.6 x 10-5	0.025	13	29785187
cg20029201	42.26 ± 8.10	31.16 ± 5.04	-11.11	4.8 x 10-6	0.011	11	118287023	BCL9L	TSS1500	S_Shore
cg25607249	64.59 ± 8.06	53.56 ± 9.32	-11.02	2.0 x 10-4	0.041	19	51979879	SLC1A5;SLC1A5;SLC1A5;SLC1A5	1stExon;5'UTR;Body;5'UTR	N_Shelf
cg01187997	54.42 ± 9.03	43.42 ± 8.44	-10.99	1.5 x 10-4	0.036	11	1551406	HCCA2;LOC338651	Body;Body	N_Shore
cg06505273	41.80 ± 8.08	30.81 ± 7.85	-10.99	2.7 x 10-4	0.046	16	24757793
cg01065977	63.21 ± 7.67	52.26 ± 9.22	-10.95	9.2 x 10-5	0.030	19	18410689	ISYNA1;ISYNA1;ISYNA1	TSS1500;TSS1500;TSS1500	S_Shore
cg09703323	46.59 ± 8.41	35.68 ± 7.45	-10.91	6.6 x 10-5	0.027	11	64954452
cg24866923	78.24 ± 5.16	67.36 ± 8.13	-10.87	1.8 x 10-5	0.016	15	51838531	WDR72	5'UTR	N_Shore
cg15474579	49.95 ± 7.01	39.09 ± 6.53	-10.86	1.5 x 10-4	0.037	6	36753790	CDKN1A;CDKN1A	TSS1500;TSS1500	N_Shore
cg24729879	40.32 ± 8.17	29.48 ± 6.67	-10.83	6.3 x 10-5	0.026	5	55324649	IL6ST;IL6ST	5'UTR;5'UTR	N_Shore
cg08655953	80.65 ± 6.34	69.83 ± 7.86	-10.82	1.6 x 10-4	0.037	1	2415748	PLCH2	Body
cg23721586	54.62 ± 8.66	43.84 ± 10.81	-10.78	6.9 x 10-5	0.027	1	91970119	TGFBR3	Body
cg27549186	70.86 ± 9.16	60.10 ± 10.85	-10.76	2.2 x 10-4	0.043	17	74369843	TIMP2	Body
cg10748359	52.73 ± 8.45	41.98 ± 7.45	-10.76	2.8 x 10-5	0.019	11	99716660	CNTN5;CNTN5	Body;Body
cg22009464	46.94 ± 9.10	36.18 ± 8.20	-10.76	1.2 x 10-4	0.033	18	30427082	DTNA;DTNA;DTNA;DTNA	TSS200;5'UTR;5'UTR;5'UTR
cg09074223	62.85 ± 9.04	52.12 ± 9.59	-10.74	1.7 x 10-4	0.039	1	208533095			S_Shore
cg06267617	40.75 ± 7.39	30.02 ± 7.75	-10.73	2.3 x 10-5	0.017	1	170558350	DNM3;DNM3	Body;Body
cg22077197	57.11 ± 8.00	46.41 ± 7.33	-10.70	1.0 x 10-5	0.013	2	239808770	HDAC4	Body
cg23425533	41.60 ± 7.46	30.92 ± 5.99	-10.68	1.1 x 10-4	0.032	5	80564943	RNU5E;RNU5D;CKMT2;CKMT2;CKMT2;CKMT2;CKMT2;CKMT2	Body;Body;1stExon;5'UTR;1stExon;5'UTR;5'UTR;1stExon
cg25487404	33.95 ± 7.04	23.27 ± 6.43	-10.67	1.3 x 10-4	0.034	8	37671103	ZNF703	TSS1500	Island
cg17845761	37.95 ± 6.36	27.32 ± 7.56	-10.64	5.1 x 10-5	0.024	1	173429173	KIAA0040;KIAA0040;KIAA0040;KIAA0040	TSS1500;TSS1500;TSS1500;TSS1500	S_Shore
cg05626226	45.10 ± 8.07	34.51 ± 5.66	-10.59	1.4 x 10-4	0.036	4	106734899	FLJ20184	Body
cg02493211	35.26 ± 6.19	24.67 ± 5.67	-10.59	7.2 x 10-5	0.028	11	118286843	BCL9L	TSS200	Island
cg03312643	51.06 ± 7.35	40.50 ± 8.45	-10.56	1.8 x 10-4	0.039	3	183142044
cg25353287	69.51 ± 6.77	59.00 ± 8.52	-10.51	1.8 x 10-4	0.039	2	42131171	PKDCC	Body
cg07481097	73.52 ± 4.21	63.01 ± 13.26	-10.51	7.7 x 10-6	0.012	3	114442569	BOC	5'UTR
cg15225701	35.82 ± 9.47	25.35 ± 4.39	-10.47	2.4 x 10-4	0.044	5	108111354	FER	TSS200	N_Shore
cg06350853	73.23 ± 7.81	62.77 ± 9.28	-10.46	2.8 x 10-5	0.019	1	167156764
cg23998903	49.53 ± 8.22	39.08 ± 6.83	-10.45	3.4 x 10-5	0.020	2	208757075	C2orf80	Body
cg15599668	50.09 ± 6.15	39.64 ± 3.72	-10.45	2.9 x 10-8	0.003	5	149986146	SYNPO;SYNPO	Body;Body	S_Shore
cg02546477	45.12 ± 7.90	34.68 ± 5.49	-10.43	3.8 x 10-5	0.021	12	14973319	ERP27	Body
cg01723706	41.02 ± 8.80	30.65 ± 8.09	-10.37	1.0 x 10-4	0.031	4	125033892	LOC285419	Body
cg26352795	49.64 ± 9.12	39.30 ± 6.42	-10.34	1.5 x 10-5	0.015	1	9277326	SPSB1	5'UTR
cg00957901	49.89 ± 5.63	39.56 ± 5.56	-10.33	6.4 x 10-7	0.005	4	41309599	LIMCH1;LIMCH1;LIMCH1;LIMCH1;LIMCH1	TSS200;Body;Body;Body;TSS200
cg16298927	43.79 ± 7.79	33.46 ± 6.22	-10.32	1.1 x 10-4	0.033	6	169933001	C6orf122;C6orf208	Body;Body	S_Shore
cg23639734	51.17 ± 7.80	40.86 ± 6.17	-10.31	8.7 x 10-7	0.006	4	24405851	SOD3	TSS1500
cg09695996	33.44 ± 7.12	23.14 ± 5.03	-10.30	1.6 x 10-5	0.015	16	1078490	C1QTNF8	3'UTR	N_Shore
cg14750778	52.85 ± 7.14	42.55 ± 6.17	-10.29	4.7 x 10-5	0.023	17	23923555	PIGS	TSS1500	S_Shore
cg22610620	58.26 ± 5.82	48.00 ± 4.83	-10.26	7.1 x 10-8	0.003	10	77194493
cg06391412	43.65 ± 7.83	33.43 ± 6.09	-10.23	2.6 x 10-4	0.046	3	71378374	FOXP1;FOXP1	5'UTR;5'UTR
cg25449441	62.80 ± 8.11	52.58 ± 8.33	-10.23	2.6 x 10-5	0.018	7	157337232	PTPRN2;PTPRN2;PTPRN2	Body;Body;Body	N_Shelf
cg06162038	38.49 ± 8.75	28.28 ± 7.56	-10.20	1.3 x 10-4	0.035	2	138443687	HNMT;HNMT	Body;Body
cg08639762	53.69 ± 7.88	43.51 ± 6.96	-10.18	3.6 x 10-5	0.021	1	199703921	PHLDA3	3'UTR	N_Shore
cg05955436	30.90 ± 7.71	20.72 ± 4.53	-10.18	2.0 x 10-5	0.017	20	17608838	RRBP1;RRBP1	5'UTR;5'UTR	N_Shore
cg17155018	63.76 ± 9.17	53.58 ± 9.74	-10.18	2.6 x 10-4	0.046	6	112059759
cg03323067	43.71 ± 8.86	33.55 ± 8.98	-10.16	3.1 x 10-4	0.049	2	218475900	TNS1	5'UTR
cg04112019	34.41 ± 8.76	24.25 ± 5.46	-10.16	1.5 x 10-4	0.036	11	2121712	IGF2AS;INS-IGF2;IGF2;IGF2AS	Body;Body;5'UTR;Body	Island
cg20698781	36.05 ± 5.75	25.91 ± 2.66	-10.14	1.1 x 10-7	0.003	2	38700955
cg15460348	63.29 ± 7.14	53.16 ± 7.13	-10.13	3.2 x 10-5	0.020	4	89115933	SPP1;SPP1;SPP1;SPP1;SPP1;SPP1	1stExon;5'UTR;5'UTR;1stExon;5'UTR;1stExon
cg08381046	60.86 ± 8.94	50.75 ± 9.75	-10.11	3.2 x 10-4	0.050	5	112322214
cg19924948	52.85 ± 7.63	42.73 ± 8.64	-10.11	1.6 x 10-4	0.037	2	11888173
cg09390594	41.51 ± 6.72	31.41 ± 6.99	-10.10	1.4 x 10-4	0.035	14	61098544
cg09468264	49.36 ± 8.54	39.26 ± 7.72	-10.10	5.5 x 10-5	0.025	1	59113501
cg24897392	64.57 ± 9.33	54.49 ± 8.00	-10.08	9.9 x 10-5	0.031	1	167338730			N_Shelf
cg12671632	53.96 ± 6.59	43.91 ± 5.22	-10.06	2.4 x 10-6	0.008	6	367935			N_Shore
cg19576560	45.72 ± 7.93	35.66 ± 6.77	-10.05	3.0 x 10-4	0.049	13	27294039
cg21118367	33.75 ± 6.60	23.70 ± 6.47	-10.05	1.0 x 10-4	0.031	1	182727498	C1orf21	Body
cg27377863	31.38 ± 7.08	21.35 ± 4.85	-10.03	5.3 x 10-6	0.011	19	16050693	TPM4;TPM4	Body;Body	S_Shore
cg13590277	40.29 ± 7.59	30.27 ± 7.25	-10.02	1.2 x 10-4	0.033	5	149999689	SYNPO;SYNPO;SYNPO;SYNPO	TSS1500;Body;Body;TSS1500
cg21341586	53.02 ± 8.89	43.01 ± 9.99	-10.01	9.6 x 10-6	0.013	4	100070304	EIF4E;EIF4E;EIF4E;EIF4E;EIF4E	5'UTR;1stExon;5'UTR;TSS1500;1stExon	S_Shore
cg19618897	60.04 ± 7.21	50.05 ± 7.36	-9.99	1.3 x 10-4	0.034	17	62673354			S_Shore
cg13300480	56.38 ± 6.09	46.40 ± 5.76	-9.98	3.1 x 10-7	0.004	1	64258284	ROR1;ROR1	Body;Body
cg15036894	45.22 ± 6.53	35.26 ± 7.56	-9.96	3.0 x 10-6	0.009	5	16592535	FAM134B	Body
cg00568550	47.38 ± 13.94	37.42 ± 11.72	-9.96	8.2 x 10-5	0.029	1	61556605	NFIA;NFIA;NFIA;NFIA	Body;Body;Body;Body
cg27121538	52.72 ± 7.08	42.80 ± 6.20	-9.92	4.0 x 10-5	0.022	15	89447267	SV2B;SV2B	5'UTR;5'UTR	S_Shelf
cg02103647	69.54 ± 6.37	59.63 ± 6.15	-9.91	2.0 x 10-6	0.008	4	120787784
cg25376651	58.13 ± 6.24	48.24 ± 5.85	-9.89	1.3 x 10-5	0.014	13	31403135	EEF1DP3	Body
cg23169762	56.16 ± 8.22	46.29 ± 10.12	-9.87	1.9 x 10-4	0.040	6	3694853	C6orf145	Body	N_Shore
cg18960324	53.11 ± 8.89	43.24 ± 8.14	-9.87	4.4 x 10-5	0.023	17	35959421
cg01871427	37.41 ± 6.26	27.56 ± 5.63	-9.85	7.0 x 10-6	0.012	12	88866086
cg11210878	42.95 ± 7.27	33.12 ± 7.21	-9.83	6.2 x 10-5	0.026	11	62445641	CHRM1	TSS200	N_Shore
cg08090407	50.38 ± 5.63	40.56 ± 4.81	-9.82	2.7 x 10-6	0.008	7	7105796
cg16116006	58.15 ± 11.72	48.32 ± 11.70	-9.82	4.4 x 10-6	0.010	X	31436666	DMD;DMD;DMD;DMD;DMD;DMD;DMD;DMD;DMD;DMD;DMD;DMD;DMD	Body;Body;Body;Body;Body;Body;Body;TSS1500;Body;Body;Body;Body;Body
cg18604199	41.96 ± 7.97	32.14 ± 7.58	-9.82	6.6 x 10-5	0.027	5	149092128	PPARGC1B	Body	S_Shore
cg04359558	56.61 ± 8.72	46.81 ± 7.59	-9.80	2.9 x 10-5	0.019	16	11555725	LITAF;LITAF;LITAF;LITAF	Body;Body;Body;Body
cg19815376	43.21 ± 8.61	33.46 ± 8.59	-9.75	1.3 x 10-4	0.034	6	114331999	FLJ34503	TSS1500
cg01288089	54.83 ± 6.88	45.09 ± 8.09	-9.74	2.2 x 10-6	0.008	4	77163809	CXCL10;ART3	TSS200;5'UTR
cg09640555	53.53 ± 7.00	43.79 ± 8.12	-9.73	8.2 x 10-6	0.012	4	77625797	SHROOM3	Body
cg22670572	52.16 ± 8.49	42.46 ± 8.19	-9.70	2.4 x 10-4	0.044	1	85463355
cg00039489	71.91 ± 6.72	62.21 ± 7.17	-9.70	1.9 x 10-4	0.040	16	24620023
cg05486260	34.81 ± 6.47	25.15 ± 3.40	-9.66	8.1 x 10-7	0.006	8	139275633	FAM135B	Body
cg16001865	53.41 ± 8.16	43.75 ± 5.97	-9.65	9.4 x 10-6	0.013	1	61409310	NFIA;NFIA;NFIA;NFIA	Body;Body;Body;Body
cg17770034	62.89 ± 7.15	53.24 ± 6.97	-9.65	5.7 x 10-6	0.011	6	22357118
cg10575219	44.16 ± 8.08	34.51 ± 4.70	-9.65	1.2 x 10-4	0.034	7	105101228	ATXN7L1;ATXN7L1	Body;5'UTR
cg02345399	72.13 ± 7.65	62.50 ± 10.14	-9.63	1.7 x 10-4	0.038	11	64951615			S_Shelf
cg26723162	42.19 ± 8.17	32.56 ± 7.01	-9.63	6.9 x 10-5	0.027	4	6008311
cg13774505	81.78 ± 6.43	72.15 ± 9.72	-9.63	5.9 x 10-5	0.025	9	131983856	FREQ	Body
cg23090824	41.55 ± 8.60	31.94 ± 6.04	-9.61	8.1 x 10-6	0.012	6	136214778	PDE7B;PDE7B	1stExon;5'UTR
cg16365842	32.12 ± 6.95	22.51 ± 5.46	-9.61	1.0 x 10-4	0.031	6	169932982	C6orf122;C6orf208	Body;Body	S_Shore
cg23837867	41.75 ± 7.13	32.15 ± 5.69	-9.60	3.0 x 10-4	0.049	2	219557377	FEV	Body	Island
cg16567330	62.81 ± 6.92	53.21 ± 8.16	-9.60	2.8 x 10-4	0.048	6	106684251
cg05960677	41.52 ± 6.36	31.95 ± 5.60	-9.57	2.8 x 10-6	0.008	2	151825609	RBM43	Body	N_Shore
cg16582517	56.93 ± 6.47	47.37 ± 7.70	-9.56	1.5 x 10-4	0.037	3	5000885	BHLHE40	3'UTR	S_Shore
cg19403312	38.60 ± 7.25	29.06 ± 5.06	-9.54	1.5 x 10-7	0.003	8	129234727
cg01346152	33.56 ± 7.72	24.02 ± 5.92	-9.54	7.3 x 10-5	0.028	1	12601348	DHRS3	TSS1500	S_Shore
cg08336425	45.31 ± 8.37	35.77 ± 6.94	-9.54	5.5 x 10-5	0.025	12	123706120
cg04389058	59.96 ± 8.67	50.43 ± 7.76	-9.52	6.8 x 10-5	0.027	3	57016442	ARHGEF3	Body
cg16810293	33.63 ± 7.11	24.11 ± 5.06	-9.52	2.5 x 10-5	0.018	3	150578433	TM4SF1	TSS200
cg09457766	34.18 ± 6.94	24.67 ± 5.72	-9.51	4.2 x 10-5	0.022	22	42072517			S_Shelf
cg16413842	53.76 ± 7.15	44.26 ± 7.43	-9.50	1.3 x 10-4	0.034	6	169933007	C6orf122;C6orf208	Body;Body	S_Shore
cg10502324	38.84 ± 7.20	29.35 ± 6.61	-9.49	1.8 x 10-4	0.039	12	74658305
cg27139424	37.43 ± 7.38	27.94 ± 6.82	-9.48	1.1 x 10-6	0.006	11	58451669
cg05091997	57.87 ± 8.97	48.39 ± 8.42	-9.48	7.0 x 10-5	0.027	17	58251453
cg05689110	51.58 ± 9.61	42.11 ± 8.05	-9.47	2.8 x 10-4	0.047	12	112009304	DTX1	Body
cg24287110	67.30 ± 7.39	57.86 ± 7.93	-9.45	3.1 x 10-6	0.009	10	3814687	KLF6;KLF6;KLF6;KLF6	Body;Body;Body;Body	S_Shore
cg23968579	40.08 ± 5.47	30.66 ± 5.26	-9.42	5.8 x 10-6	0.011	1	5898477	NPHP4	Body
cg14488466	58.95 ± 7.16	49.53 ± 7.46	-9.42	1.5 x 10-4	0.036	9	92863286
cg19034132	50.24 ± 9.47	40.83 ± 6.92	-9.41	3.0 x 10-4	0.049	10	75362233
cg18720486	43.83 ± 7.11	34.42 ± 4.37	-9.40	1.3 x 10-4	0.035	3	72953528	SHQ1	Body
cg03217954	66.54 ± 7.75	57.15 ± 8.00	-9.39	2.0 x 10-4	0.041	2	44356481	SLC3A1	1stExon
cg03702236	32.28 ± 7.33	22.89 ± 5.73	-9.39	1.9 x 10-4	0.040	5	9599755	SEMA5A	TSS1500	S_Shore
cg09648727	64.05 ± 4.82	54.67 ± 6.27	-9.38	2.7 x 10-4	0.046	17	76976337			S_Shore
cg03134230	52.87 ± 6.34	43.50 ± 5.31	-9.37	3.2 x 10-4	0.050	2	191917200	MYO1B;MYO1B;MYO1B	Body;Body;Body
cg03170016	65.77 ± 8.65	56.41 ± 8.93	-9.36	2.6 x 10-4	0.046	11	2438718	KCNQ1;KCNQ1	TSS1500;Body
cg14747813	41.94 ± 7.29	32.58 ± 6.81	-9.36	2.2 x 10-4	0.043	8	23904731
cg24741430	52.21 ± 7.53	42.87 ± 8.30	-9.34	2.6 x 10-4	0.046	15	64882765
cg11770323	52.06 ± 7.83	42.73 ± 8.22	-9.33	3.0 x 10-4	0.049	13	78964033	NDFIP2;NDFIP2	Body;Body
cg23398508	61.97 ± 7.42	52.64 ± 7.64	-9.33	3.1 x 10-5	0.020	17	68047794			N_Shore
cg18531146	33.41 ± 7.14	24.09 ± 5.20	-9.32	8.4 x 10-5	0.029	11	12672225	TEAD1	5'UTR
cg13399261	49.54 ± 6.66	40.25 ± 6.36	-9.29	2.5 x 10-5	0.018	2	102047503
cg25821783	31.85 ± 6.42	22.57 ± 4.13	-9.28	9.6 x 10-6	0.013	17	61177406	CCDC46;CCDC46	Body;Body
cg01196336	62.59 ± 8.17	53.31 ± 8.81	-9.28	2.5 x 10-4	0.045	4	1176469	LOC100130872-SPON2	Body	N_Shore
cg24581462	38.28 ± 8.65	29.00 ± 5.42	-9.27	1.6 x 10-4	0.038	8	38878784	PLEKHA2	5'UTR	S_Shore
cg09633240	58.71 ± 5.48	49.44 ± 5.43	-9.27	1.0 x 10-5	0.013	16	18043168
cg21913725	44.94 ± 5.71	35.67 ± 6.33	-9.27	1.2 x 10-6	0.006	7	40979141
cg21771714	25.09 ± 5.03	15.84 ± 2.49	-9.25	8.8 x 10-7	0.006	6	119138035
cg03714916	34.08 ± 5.28	24.84 ± 4.76	-9.24	1.9 x 10-6	0.008	6	36753864	CDKN1A;CDKN1A	TSS1500;TSS1500	N_Shore
cg09747891	36.72 ± 7.72	27.48 ± 6.71	-9.24	2.7 x 10-4	0.047	5	33928854	ADAMTS12	TSS1500	S_Shore
cg06305422	37.80 ± 8.50	28.57 ± 8.24	-9.24	8.9 x 10-5	0.029	3	150540510
cg09285683	56.07 ± 6.11	46.84 ± 4.78	-9.23	3.1 x 10-5	0.020	2	216400230
cg11419575	65.41 ± 6.96	56.18 ± 8.39	-9.23	1.9 x 10-4	0.040	2	152765624
cg26476925	41.13 ± 7.13	31.92 ± 7.12	-9.22	1.2 x 10-4	0.033	19	49937286
cg23804620	57.86 ± 7.46	48.65 ± 8.90	-9.21	4.5 x 10-5	0.023	4	6741795
cg13539424	25.42 ± 6.37	16.27 ± 3.99	-9.15	2.2 x 10-4	0.043	14	100613974
cg04452203	52.90 ± 7.27	43.75 ± 7.03	-9.15	4.1 x 10-5	0.022	4	114552293
cg24327307	49.13 ± 5.90	39.99 ± 4.99	-9.14	7.7 x 10-8	0.003	1	54525659	SSBP3;SSBP3;SSBP3	Body;Body;Body
cg19296305	66.49 ± 5.16	57.35 ± 5.60	-9.14	1.1 x 10-8	0.003	4	109249489	LEF1;LEF1;LEF1;LEF1	Body;Body;Body;Body
cg18707191	30.11 ± 6.00	20.98 ± 3.35	-9.13	6.9 x 10-5	0.027	3	140736528	RBP1;RBP1;RBP1	Body;Body;Body	N_Shelf
cg02670686	30.13 ± 6.02	21.01 ± 5.61	-9.12	8.4 x 10-5	0.029	16	55683175	CPNE2	TSS1500	N_Shore
cg26811705	40.23 ± 7.12	31.12 ± 7.93	-9.11	1.9 x 10-4	0.040	11	118286618	BCL9L;BCL9L	1stExon;5'UTR	Island
cg05355301	52.07 ± 7.98	42.96 ± 6.29	-9.11	1.8 x 10-5	0.016	17	36396765	KRT40	5'UTR
cg13925809	61.44 ± 7.10	52.34 ± 8.28	-9.11	2.0 x 10-4	0.041	9	83836516
cg10453419	57.80 ± 4.54	48.69 ± 7.23	-9.11	6.1 x 10-5	0.026	15	99809083	PCSK6;PCSK6;PCSK6;PCSK6;PCSK6;PCSK6;PCSK6;PCSK6	Body;Body;Body;Body;Body;Body;Body;Body
cg20416222	28.66 ± 6.36	19.56 ± 4.15	-9.10	1.2 x 10-5	0.014	12	3584859
cg08135379	53.83 ± 8.35	44.73 ± 8.05	-9.09	3.2 x 10-4	0.050	12	45761030	AMIGO2;AMIGO2	TSS1500;TSS1500	S_Shore
cg22164891	65.71 ± 7.66	56.66 ± 9.01	-9.05	2.0 x 10-4	0.041	20	51633136	ZNF217	TSS200	S_Shore
cg21164050	60.44 ± 9.35	51.39 ± 9.57	-9.05	2.8 x 10-4	0.047	13	26655411
cg11813690	47.53 ± 6.02	38.49 ± 4.66	-9.05	1.3 x 10-4	0.034	12	110149106	CUX2	Body
cg20979153	62.29 ± 8.11	53.25 ± 8.54	-9.04	2.2 x 10-4	0.043	20	51633155	ZNF217	TSS200	S_Shore
cg17814814	33.50 ± 5.67	24.47 ± 4.56	-9.03	1.4 x 10-5	0.015	1	220127299
cg24208415	58.94 ± 8.46	49.91 ± 9.57	-9.03	5.3 x 10-5	0.025	4	3423552			S_Shelf
cg12758090	42.47 ± 5.55	33.46 ± 5.42	-9.01	2.9 x 10-4	0.048	15	78330463			N_Shore
cg02413187	48.15 ± 7.79	39.14 ± 5.86	-9.01	2.6 x 10-4	0.046	19	1307269	MUM1;MUM1	TSS200;5'UTR	S_Shore
cg08786829	31.13 ± 4.39	22.13 ± 3.48	-9.01	5.3 x 10-6	0.011	7	41706326	LOC285954;LOC285954;INHBA	Body;Body;Body
cg13728131	32.53 ± 6.68	23.53 ± 3.63	-9.00	3.9 x 10-5	0.022	11	19756209	NAV2;NAV2;NAV2	Body;Body;Body	S_Shore
cg11743000	62.74 ± 5.88	53.74 ± 6.46	-9.00	1.0 x 10-6	0.006	1	65128166	JAK1	5'UTR
cg03249630	73.85 ± 7.48	64.85 ± 9.61	-9.00	1.3 x 10-4	0.034	10	90601762	ANKRD22	TSS200
cg06213900	58.34 ± 6.47	49.35 ± 7.48	-8.99	1.7 x 10-4	0.039	X	39321697
cg04144533	52.61 ± 7.12	43.63 ± 5.45	-8.98	7.0 x 10-6	0.012	1	204748606	RASSF5;RASSF5	Body;Body	S_Shore
cg11688410	32.44 ± 5.92	23.46 ± 3.96	-8.98	3.6 x 10-5	0.021	10	33300754
cg23201812	69.11 ± 8.59	60.14 ± 8.29	-8.97	3.3 x 10-5	0.020	11	34728494
cg01015663	48.42 ± 6.83	39.45 ± 7.32	-8.97	3.2 x 10-5	0.020	1	23602279	TCEA3	Body
cg07983363	58.41 ± 7.07	49.46 ± 6.55	-8.96	2.4 x 10-5	0.018	15	99809409	PCSK6;PCSK6;PCSK6;PCSK6;PCSK6;PCSK6;PCSK6;PCSK6	Body;Body;Body;Body;Body;Body;Body;Body
cg15347788	68.38 ± 5.58	59.43 ± 7.17	-8.95	3.0 x 10-7	0.004	18	72301086	ZNF516	5'UTR	S_Shore
cg27539060	26.79 ± 5.63	17.84 ± 2.54	-8.95	1.7 x 10-7	0.003	6	137154157	MAP3K5	Body	N_Shore
cg06560379	58.82 ± 7.55	49.88 ± 7.88	-8.94	2.7 x 10-4	0.046	6	44339283	NFKBIE	Body	N_Shore
cg10326726	69.70 ± 7.64	60.77 ± 10.53	-8.94	9.4 x 10-5	0.030	10	51219511	MSMB;MSMB	TSS200;TSS200
cg05204104	49.38 ± 10.82	40.44 ± 9.45	-8.94	3.1 x 10-4	0.049	2	235067880	ARL4C;ARL4C	3'UTR;1stExon	N_Shore
cg07180646	32.39 ± 5.50	23.46 ± 4.23	-8.93	8.1 x 10-5	0.029	1	15354128	TMEM51;TMEM51;TMEM51;TMEM51	5'UTR;5'UTR;5'UTR;5'UTR	S_Shore
cg13537416	67.85 ± 6.88	58.95 ± 8.90	-8.90	2.5 x 10-4	0.045	9	123546376	DAB2IP;DAB2IP	Body;5'UTR
cg05460965	55.69 ± 3.82	46.79 ± 3.71	-8.90	3.2 x 10-7	0.004	6	36753078	CDKN1A;CDKN1A	TSS1500;TSS1500	N_Shore
cg00673344	32.76 ± 6.43	23.87 ± 4.93	-8.89	5.9 x 10-5	0.025	3	158290385			S_Shore
cg08787401	32.21 ± 7.07	23.33 ± 4.74	-8.88	5.6 x 10-5	0.025	2	222091764	EPHA4	Body
cg08814020	72.85 ± 8.40	63.97 ± 9.92	-8.88	2.6 x 10-4	0.046	2	86143016	POLR1A	Body
cg05956452	63.32 ± 6.35	54.44 ± 7.07	-8.88	1.5 x 10-4	0.037	6	157938126	ZDHHC14;ZDHHC14	Body;Body	S_Shelf
cg16760587	51.14 ± 7.23	42.26 ± 7.74	-8.88	2.9 x 10-4	0.048	4	17126692	CLRN2	Body	S_Shelf
cg11119313	37.42 ± 6.78	28.54 ± 5.37	-8.88	3.1 x 10-4	0.049	17	58905511			N_Shelf
cg27305460	59.14 ± 6.17	50.27 ± 5.30	-8.87	1.8 x 10-6	0.007	15	27756388			S_Shore
cg11391618	60.68 ± 6.05	51.81 ± 6.77	-8.87	1.8 x 10-5	0.016	17	66835637
cg27140633	76.95 ± 5.78	68.08 ± 7.34	-8.87	1.4 x 10-4	0.035	11	63442481			Island
cg13495381	50.02 ± 7.57	41.18 ± 6.92	-8.84	7.9 x 10-5	0.028	10	124092434
cg01468567	33.85 ± 6.65	25.04 ± 4.83	-8.82	4.6 x 10-5	0.023	19	54535734	TEAD2	3'UTR	S_Shore
cg07635227	80.09 ± 4.97	71.30 ± 7.96	-8.79	2.6 x 10-5	0.018	16	4654816	MGRN1;MGRN1;MGRN1;MGRN1	Body;Body;Body;Body
cg23712462	52.91 ± 5.89	44.12 ± 5.79	-8.79	2.1 x 10-6	0.008	8	139579348	FAM135B	TSS1500	S_Shore
cg00345314	41.50 ± 7.04	32.72 ± 6.87	-8.78	2.0 x 10-4	0.041	8	67786948	SGK3	TSS1500	N_Shore
cg11005826	40.17 ± 8.11	31.39 ± 4.82	-8.77	1.7 x 10-4	0.038	11	2122537	IGF2AS;INS-IGF2;IGF2;IGF2AS	Body;Body;5'UTR;Body	S_Shore
cg26348348	53.86 ± 6.19	45.08 ± 6.89	-8.77	6.7 x 10-5	0.027	2	133145463	LYPD1;LYPD1;LYPD1	1stExon;5'UTR;TSS1500	S_Shore
cg05349059	33.92 ± 4.66	25.16 ± 4.05	-8.76	3.4 x 10-6	0.009	6	134736446
cg03363565	60.96 ± 7.05	52.21 ± 8.46	-8.75	3.1 x 10-4	0.049	16	414529	RAB11FIP3	TSS1500	N_Shore
cg25587431	38.91 ± 6.71	30.17 ± 6.27	-8.74	7.0 x 10-6	0.012	3	179024793
cg11418783	65.14 ± 8.04	56.40 ± 7.39	-8.74	3.8 x 10-5	0.021	1	199636273	LAD1	TSS1500	S_Shore
cg04999637	33.48 ± 5.88	24.75 ± 7.18	-8.73	7.1 x 10-5	0.027	17	74441840
cg13396318	34.54 ± 5.96	25.80 ± 4.86	-8.73	3.3 x 10-6	0.009	20	19814974
cg11747499	46.24 ± 8.69	37.53 ± 7.65	-8.72	2.0 x 10-4	0.041	12	107776782	SSH1;SSH1	TSS1500;TSS1500	S_Shore
cg25966016	48.87 ± 6.42	40.16 ± 6.03	-8.71	1.3 x 10-5	0.014	10	134203608	INPP5A	Body	S_Shelf
cg23026995	56.22 ± 8.76	47.53 ± 5.57	-8.69	2.1 x 10-5	0.017	X	128700621	XPNPEP2	TSS200
cg13285387	55.72 ± 7.89	47.04 ± 5.02	-8.68	3.2 x 10-4	0.050	2	168571612	STK39	Body
cg10932486	53.85 ± 6.77	45.17 ± 7.26	-8.68	1.1 x 10-4	0.032	5	61064022
cg16113254	33.75 ± 5.04	25.07 ± 3.00	-8.68	1.8 x 10-5	0.016	14	74847125
cg08464505	47.02 ± 8.22	38.34 ± 6.29	-8.67	5.6 x 10-5	0.025	13	112473983	ATP11A;ATP11A	Body;Body	S_Shore
cg06377226	54.17 ± 5.23	45.51 ± 4.53	-8.66	1.2 x 10-5	0.014	4	38168313
cg27315157	63.33 ± 6.64	54.68 ± 8.48	-8.66	2.4 x 10-5	0.018	1	78858785	IFI44L;IFI44L	5'UTR;1stExon
cg00081417	63.18 ± 7.76	54.53 ± 8.14	-8.65	1.2 x 10-4	0.033	6	140441830
cg21333674	59.12 ± 5.99	50.48 ± 8.55	-8.64	2.0 x 10-5	0.017	8	96774941
cg04270489	69.39 ± 6.86	60.76 ± 7.62	-8.62	6.5 x 10-6	0.011	11	85505153
cg11267810	37.54 ± 5.61	28.92 ± 3.31	-8.62	5.7 x 10-7	0.005	20	19815026
cg04847649	65.61 ± 4.85	56.99 ± 5.42	-8.62	4.2 x 10-6	0.010	1	2396655	PLCH2	TSS1500	N_Shelf
cg11225090	40.29 ± 6.95	31.68 ± 4.93	-8.61	1.6 x 10-5	0.015	4	185513567
cg01755224	62.33 ± 13.61	53.72 ± 11.09	-8.61	9.2 x 10-5	0.030	X	10546775	MID1;MID1;MID1	5'UTR;5'UTR;5'UTR	N_Shore
cg13938098	39.70 ± 5.95	31.10 ± 4.72	-8.61	7.1 x 10-5	0.027	6	112682659	LAMA4;LAMA4;LAMA4;LAMA4;LAMA4	TSS200;TSS200;TSS200;TSS200;TSS200	S_Shore
cg13749927	52.10 ± 5.88	43.50 ± 5.73	-8.60	1.5 x 10-6	0.007	11	47194534	DDB2	Body	S_Shore
cg04422625	54.37 ± 6.74	45.77 ± 7.32	-8.60	1.7 x 10-4	0.038	8	125123014	FER1L6	Body
cg24192909	63.21 ± 7.46	54.63 ± 8.01	-8.58	2.8 x 10-4	0.047	8	8506583
cg20005705	63.08 ± 6.28	54.50 ± 8.38	-8.58	7.4 x 10-5	0.028	10	6337807
cg22221831	55.72 ± 7.68	47.15 ± 8.04	-8.57	1.3 x 10-4	0.034	12	14930664	MGP	TSS1500
cg24116965	54.75 ± 6.64	46.19 ± 7.39	-8.56	5.3 x 10-5	0.024	4	148874151	ARHGAP10	Body	S_Shore
cg21243459	58.73 ± 5.87	50.18 ± 4.21	-8.56	3.7 x 10-5	0.021	9	91454036	LOC100129066	Body
cg08248600	30.22 ± 6.72	21.68 ± 3.42	-8.54	1.6 x 10-5	0.015	11	64953230
cg25432336	64.94 ± 6.06	56.40 ± 7.25	-8.54	1.8 x 10-5	0.016	2	20512061	RHOB;RHOB	1stExon;3'UTR	S_Shore
cg13320146	62.28 ± 7.17	53.74 ± 7.75	-8.54	1.1 x 10-4	0.033	1	149221450	ANXA9;ANXA9	1stExon;5'UTR
cg13206201	57.96 ± 6.76	49.42 ± 11.27	-8.54	2.1 x 10-4	0.042	7	155407896
cg25520910	33.36 ± 6.93	24.83 ± 6.76	-8.53	2.0 x 10-4	0.041	2	114292667
cg12725760	36.97 ± 7.25	28.45 ± 4.57	-8.52	5.7 x 10-6	0.011	1	191140535
cg01337813	41.77 ± 6.87	33.25 ± 4.85	-8.52	2.1 x 10-4	0.042	7	127595748			Island
cg21787965	25.46 ± 4.62	16.95 ± 2.35	-8.51	5.6 x 10-6	0.011	7	41706267	LOC285954;LOC285954;INHBA	Body;Body;Body
cg00647232	66.21 ± 7.29	57.71 ± 8.76	-8.50	2.1 x 10-4	0.042	1	176205031	SEC16B	5'UTR
cg03359362	68.47 ± 6.53	59.97 ± 8.56	-8.50	2.2 x 10-4	0.043	19	51981451	SLC1A5;SLC1A5;SLC1A5	TSS1500;Body;5'UTR	N_Shore
cg04497684	51.01 ± 9.18	42.51 ± 7.00	-8.50	6.4 x 10-5	0.026	3	9209107	SRGAP3;SRGAP3	Body;Body
cg01156249	75.66 ± 5.07	67.17 ± 9.37	-8.49	1.6 x 10-5	0.015	16	4654795	MGRN1;MGRN1;MGRN1;MGRN1	Body;Body;Body;Body
cg04675747	59.37 ± 6.78	50.88 ± 7.33	-8.49	1.3 x 10-4	0.035	16	29533940	SLC7A5P1	TSS1500	S_Shore
cg04999352	65.25 ± 4.60	56.79 ± 6.23	-8.47	3.6 x 10-5	0.021	11	63061190	RARRES3	Body
cg06289725	48.23 ± 6.60	39.76 ± 6.07	-8.46	8.7 x 10-5	0.029	11	62445657	CHRM1	TSS200	N_Shore
cg13488013	38.26 ± 6.94	29.80 ± 6.65	-8.46	1.6 x 10-5	0.015	17	44947679			S_Shelf
cg02383785	61.49 ± 7.99	53.03 ± 7.00	-8.46	7.7 x 10-5	0.028	7	127596084			Island
cg23508887	65.17 ± 5.64	56.72 ± 4.21	-8.45	2.1 x 10-5	0.017	18	13492053	C18orf1;C18orf1	Body;Body	S_Shelf
cg16782117	25.97 ± 6.04	17.52 ± 2.51	-8.45	6.6 x 10-8	0.003	17	72167642
cg21115691	59.76 ± 6.97	51.32 ± 7.53	-8.45	1.3 x 10-4	0.034	1	205207550	FCAMR;FCAMR;FCAMR;FCAMR	Body;Body;Body;Body
cg15572489	63.99 ± 8.05	55.55 ± 7.51	-8.44	2.5 x 10-5	0.018	7	157173852	PTPRN2;PTPRN2;PTPRN2	Body;Body;Body	Island
cg13580286	59.25 ± 6.53	50.81 ± 7.50	-8.44	3.8 x 10-5	0.021	8	22981336	TNFRSF10B;TNFRSF10B;TNFRSF10B	Body;Body;Body	N_Shore
cg21091841	35.63 ± 6.10	27.19 ± 4.16	-8.43	4.5 x 10-5	0.023	13	33149239
cg00293940	42.30 ± 8.06	33.87 ± 5.96	-8.43	1.3 x 10-4	0.035	12	58331138
cg26767974	38.13 ± 6.34	29.71 ± 4.09	-8.43	8.8 x 10-7	0.006	2	239808916	HDAC4	Body
cg13163919	47.62 ± 7.05	39.20 ± 5.37	-8.42	2.3 x 10-4	0.044	15	68175068	TLE3;TLE3;TLE3	Body;Body;Body	Island
cg21068610	31.44 ± 4.83	23.03 ± 4.43	-8.41	1.2 x 10-5	0.014	17	7730904	CHD3	Body	S_Shore
cg05873568	35.31 ± 6.54	26.91 ± 5.68	-8.41	9.5 x 10-5	0.030	14	104226190	INF2;INF2;INF2	TSS1500;TSS1500;TSS1500	N_Shore
cg16004738	65.66 ± 7.79	57.26 ± 7.42	-8.40	8.5 x 10-5	0.029	14	104226372	INF2;INF2;INF2	TSS1500;TSS1500;TSS1500	N_Shore
cg23492779	58.48 ± 7.77	50.07 ± 8.15	-8.40	1.8 x 10-4	0.039	6	37036550	PI16	Body	N_Shore
cg22276811	62.36 ± 6.77	53.97 ± 5.45	-8.40	6.3 x 10-6	0.011	8	18585907	PSD3;PSD3	Body;Body
cg20261167	68.19 ± 4.82	59.79 ± 6.95	-8.40	2.9 x 10-5	0.019	4	89115966	SPP1;SPP1;SPP1;SPP1;SPP1;SPP1	1stExon;5'UTR;5'UTR;1stExon;5'UTR;1stExon
cg18711535	61.77 ± 7.69	53.38 ± 7.25	-8.40	1.4 x 10-5	0.015	15	62523401	TRIP4	Body
cg17818220	34.98 ± 6.83	26.59 ± 6.56	-8.39	6.4 x 10-5	0.026	7	28691991	CREB5;CREB5;CREB5;CREB5	Body;Body;Body;TSS1500
cg02058628	47.61 ± 5.60	39.22 ± 5.12	-8.39	1.4 x 10-4	0.036	1	2154402	SKI	Body	S_Shelf
cg02788637	36.14 ± 7.26	27.75 ± 8.30	-8.38	2.9 x 10-4	0.048	7	819755			Island
cg09331409	44.91 ± 7.93	36.54 ± 4.59	-8.37	1.6 x 10-5	0.015	11	74992764	MAP6;MAP6	Body;3'UTR
cg03342674	60.03 ± 7.60	51.66 ± 7.55	-8.37	2.2 x 10-4	0.042	9	139313597			N_Shore
cg17489690	67.69 ± 6.40	59.31 ± 6.39	-8.37	2.5 x 10-4	0.045	1	3126193	PRDM16;PRDM16	Body;Body
cg19440115	68.96 ± 8.18	60.60 ± 7.40	-8.36	1.0 x 10-4	0.031	15	65129064
cg09555736	73.77 ± 6.50	65.41 ± 8.13	-8.35	9.7 x 10-5	0.031	16	414272	RAB11FIP3	TSS1500	N_Shore
cg14174912	71.78 ± 6.55	63.44 ± 7.81	-8.34	1.6 x 10-4	0.037	10	3814516	KLF6;KLF6;KLF6;KLF6	Body;Body;Body;Body	S_Shore
cg04147969	64.83 ± 8.04	56.51 ± 7.43	-8.32	2.0 x 10-4	0.041	15	68219601
cg03661409	40.39 ± 6.93	32.07 ± 4.93	-8.31	4.3 x 10-5	0.022	2	191520564	GLS	Body
cg11383291	57.63 ± 5.89	49.32 ± 6.50	-8.31	8.7 x 10-5	0.029	3	126080628	ITGB5	Body
cg10974219	42.50 ± 5.95	34.19 ± 7.53	-8.30	8.5 x 10-5	0.029	17	12609753	MYOCD;MYOCD	3'UTR;3'UTR
cg12852187	62.04 ± 5.05	53.75 ± 5.80	-8.30	4.7 x 10-5	0.023	2	231611616	C2orf72	Body	S_Shore
cg16394551	52.73 ± 7.77	44.45 ± 8.35	-8.29	1.4 x 10-4	0.035	1	3220217	PRDM16;PRDM16	Body;Body
cg26034769	50.94 ± 6.87	42.66 ± 5.72	-8.28	5.6 x 10-5	0.025	18	53865668	NEDD4L;NEDD4L;NEDD4L;NEDD4L	1stExon;5'UTR;Body;Body	S_Shelf
cg05411199	66.30 ± 6.40	58.03 ± 7.64	-8.27	1.1 x 10-5	0.014	6	3694714	C6orf145	Body	N_Shore
cg03245734	35.66 ± 7.13	27.40 ± 5.64	-8.26	7.9 x 10-5	0.029	8	108579272	ANGPT1;ANGPT1	5'UTR;1stExon
cg21091547	69.21 ± 5.10	60.97 ± 5.70	-8.25	3.7 x 10-6	0.009	6	36753478	CDKN1A;CDKN1A	TSS1500;TSS1500	N_Shore
cg01336231	58.79 ± 5.56	50.54 ± 6.83	-8.25	1.3 x 10-5	0.014	3	16498051	RFTN1	Body
cg14603085	63.90 ± 7.95	55.66 ± 8.56	-8.24	3.0 x 10-4	0.049	8	101554708
cg02839123	49.70 ± 6.49	41.46 ± 5.57	-8.24	2.5 x 10-5	0.018	22	38720210	FAM83F	TSS1500	N_Shore
cg12254430	30.75 ± 6.01	22.52 ± 4.31	-8.24	2.2 x 10-5	0.017	3	189261776
cg19980260	21.60 ± 4.63	13.38 ± 3.35	-8.22	1.5 x 10-5	0.015	3	173341166	FNDC3B;FNDC3B	Body;Body
cg08180187	48.21 ± 6.78	39.99 ± 5.59	-8.22	9.9 x 10-7	0.006	4	24405787	SOD3	TSS1500
cg07908654	49.27 ± 6.48	41.05 ± 4.28	-8.22	4.7 x 10-5	0.023	13	40529052			N_Shelf
cg21052766	56.74 ± 5.01	48.53 ± 5.06	-8.22	1.7 x 10-6	0.007	11	20090865	NAV2;NAV2;NAV2;NAV2	Body;Body;Body;Body
cg04212846	49.00 ± 4.73	40.79 ± 4.75	-8.21	3.7 x 10-7	0.004	21	35089878	RUNX1;RUNX1	Body;Body	S_Shelf
cg05159799	50.20 ± 6.63	41.99 ± 8.68	-8.21	2.7 x 10-4	0.046	17	75657626	CCDC40	Body	S_Shelf
cg26807095	65.28 ± 7.72	57.07 ± 7.68	-8.21	1.8 x 10-4	0.039	6	1778915	GMDS	Body
cg04225785	67.87 ± 7.26	59.67 ± 8.24	-8.20	1.3 x 10-5	0.014	5	812544			S_Shelf
cg01821452	61.06 ± 4.76	52.87 ± 5.37	-8.19	1.2 x 10-6	0.006	12	57765224
cg18126802	68.44 ± 5.74	60.25 ± 4.68	-8.19	1.3 x 10-6	0.006	1	170587690	DNM3;DNM3	Body;Body
cg17214023	45.32 ± 6.24	37.14 ± 4.17	-8.18	1.5 x 10-5	0.015	2	10094199
cg19322065	59.34 ± 8.36	51.16 ± 9.79	-8.18	5.7 x 10-5	0.025	1	37473612
cg02474563	61.16 ± 7.75	52.98 ± 9.36	-8.18	1.2 x 10-4	0.033	10	134292022	INPP5A	Body
cg23436960	40.28 ± 6.12	32.11 ± 5.30	-8.17	2.5 x 10-4	0.045	14	76309293	VASH1	Body	N_Shelf
cg26124860	67.50 ± 7.48	59.33 ± 8.94	-8.17	2.9 x 10-4	0.048	3	42893685	CYP8B1	TSS1500	N_Shelf
cg19885306	62.23 ± 5.51	54.06 ± 7.17	-8.17	9.6 x 10-5	0.031	6	44565759
cg21594702	50.64 ± 6.66	42.50 ± 6.58	-8.15	1.5 x 10-4	0.036	5	82807269	VCAN;VCAN;VCAN;VCAN	5'UTR;5'UTR;5'UTR;5'UTR	S_Shore
cg04055835	67.75 ± 6.00	59.61 ± 7.59	-8.14	1.3 x 10-4	0.034	1	199703724	PHLDA3	3'UTR	N_Shore
cg24686553	66.14 ± 6.32	58.00 ± 6.08	-8.14	2.3 x 10-4	0.043	2	23600431	KLHL29	5'UTR	N_Shelf
cg20059337	46.87 ± 6.44	38.74 ± 5.36	-8.13	2.6 x 10-4	0.046	2	100053125	AFF3;AFF3	Body;Body
cg20438404	25.96 ± 5.60	17.85 ± 5.96	-8.11	8.6 x 10-5	0.029	7	100556912	SERPINE1;SERPINE1	TSS200;TSS200
cg18866212	42.00 ± 6.17	33.89 ± 3.97	-8.11	2.6 x 10-5	0.018	2	167406763
cg19077494	43.40 ± 6.97	35.29 ± 6.94	-8.11	8.3 x 10-5	0.029	2	158431537	ACVR1;ACVR1	5'UTR;5'UTR
cg06947286	65.15 ± 7.30	57.04 ± 6.89	-8.11	4.0 x 10-6	0.010	5	131624501	PDLIM4;PDLIM4	Body;Body	S_Shelf
cg06075789	47.69 ± 5.63	39.59 ± 5.42	-8.11	1.5 x 10-7	0.003	19	44586607			Island
cg17868893	72.51 ± 8.03	64.40 ± 9.60	-8.10	1.3 x 10-4	0.034	2	200925736	SPATS2L;SPATS2L;SPATS2L;SPATS2L	5'UTR;5'UTR;5'UTR;5'UTR
cg11935248	52.56 ± 5.92	44.49 ± 4.63	-8.07	5.7 x 10-7	0.005	6	4887482	CDYL;CDYL;CDYL;CDYL	Body;Body;Body;Body
cg26522708	72.00 ± 6.02	63.94 ± 7.57	-8.06	3.5 x 10-5	0.021	1	10762037	CASZ1;CASZ1	5'UTR;5'UTR
cg08942191	67.33 ± 5.56	59.28 ± 5.18	-8.06	4.3 x 10-7	0.004	15	78516148	ARNT2	Body
cg22790835	47.68 ± 5.70	39.63 ± 7.28	-8.05	2.4 x 10-4	0.044	13	110320986	C13orf29	TSS1500
cg23146565	64.09 ± 8.08	56.04 ± 6.28	-8.05	1.9 x 10-4	0.040	17	43455660			N_Shore
cg03893872	57.61 ± 6.65	49.56 ± 6.52	-8.04	1.3 x 10-4	0.034	1	208568257	HHAT;HHAT;HHAT;HHAT;HHAT;HHAT;HHAT;HHAT	TSS1500;TSS1500;1stExon;5'UTR;TSS1500;1stExon;5'UTR;TSS1500	N_Shore
cg18154417	72.24 ± 6.08	64.21 ± 6.14	-8.03	1.9 x 10-5	0.016	1	48172660
cg26111575	55.58 ± 8.65	47.55 ± 7.48	-8.03	8.7 x 10-6	0.012	10	123876904	TACC2;TACC2	Body;Body
cg07391913	62.82 ± 6.78	54.79 ± 8.57	-8.03	1.5 x 10-4	0.036	3	56793338	ARHGEF3;ARHGEF3	Body;Body
cg17895608	40.40 ± 6.22	32.38 ± 4.64	-8.02	1.7 x 10-4	0.038	15	65918464			N_Shore
cg14060519	71.23 ± 4.69	63.22 ± 5.02	-8.01	5.1 x 10-7	0.005	10	95212857	MYOF;MYOF	Body;Body
cg00118808	51.61 ± 7.14	43.60 ± 7.01	-8.01	7.9 x 10-5	0.029	9	131137752			N_Shore
cg19438860	51.75 ± 5.71	43.75 ± 4.90	-8.00	3.6 x 10-5	0.021	5	11438821	CTNND2	Body	S_Shore
cg09029902	46.83 ± 6.48	38.85 ± 6.51	-7.99	2.7 x 10-4	0.047	20	51633001	ZNF217;ZNF217	5'UTR;1stExon	S_Shore
cg06937882	28.87 ± 5.68	20.89 ± 3.77	-7.98	7.2 x 10-5	0.028	20	24922362	C20orf3	TSS1500	S_Shore
cg23258611	73.95 ± 6.33	65.97 ± 7.00	-7.98	7.5 x 10-5	0.028	17	68047755			N_Shore
cg07810039	66.35 ± 5.64	58.37 ± 7.97	-7.97	4.4 x 10-5	0.023	1	216591181	TGFB2;TGFB2	Body;Body
cg25063165	57.11 ± 6.61	49.14 ± 5.96	-7.97	2.5 x 10-6	0.008	6	30845415
cg13213536	58.55 ± 7.65	50.58 ± 7.65	-7.97	2.0 x 10-4	0.041	17	45491823	ITGA3;ITGA3	Body;Body	S_Shelf
cg08871354	52.80 ± 6.77	44.84 ± 5.21	-7.96	2.2 x 10-4	0.043	16	84280990	GINS2	TSS1500	S_Shore
cg17187438	56.67 ± 6.39	48.71 ± 4.44	-7.96	7.9 x 10-6	0.012	8	41135270
cg18450254	72.19 ± 6.46	64.23 ± 8.26	-7.96	1.5 x 10-4	0.037	3	64175045	PRICKLE2	5'UTR
cg22706147	47.89 ± 7.40	39.94 ± 6.74	-7.96	2.1 x 10-5	0.017	19	50723356	OPA3	3'UTR	N_Shore
cg06407111	55.63 ± 4.76	47.67 ± 6.53	-7.95	1.8 x 10-6	0.008	17	71384245	TRIM47	Body	N_Shore
cg16444629	48.18 ± 5.13	40.23 ± 4.13	-7.95	7.9 x 10-6	0.012	11	100207062	FLJ32810	Body
cg03301332	34.41 ± 6.68	26.46 ± 5.59	-7.95	1.0 x 10-5	0.013	22	36061440			S_Shore
cg23023970	42.73 ± 6.84	34.78 ± 5.91	-7.95	2.4 x 10-4	0.044	10	134235688	INPP5A	Body
cg11738724	68.10 ± 4.80	60.15 ± 4.45	-7.95	9.8 x 10-7	0.006	8	42244653			N_Shelf
cg08252871	56.87 ± 7.27	48.92 ± 6.64	-7.94	1.5 x 10-4	0.037	12	40821133	GXYLT1;GXYLT1	Body;Body	N_Shelf
cg17298989	60.18 ± 5.18	52.26 ± 5.04	-7.92	9.6 x 10-6	0.013	1	45123118	EIF2B3;EIF2B3	Body;Body
cg02291020	29.90 ± 7.41	21.98 ± 4.72	-7.92	4.2 x 10-5	0.022	10	81953388	ANXA11;ANXA11;ANXA11	5'UTR;5'UTR;5'UTR	N_Shore
cg25832305	55.93 ± 8.75	48.01 ± 6.49	-7.92	1.1 x 10-4	0.033	21	45685111	COL18A1	Body	S_Shore
cg25403283	76.22 ± 6.75	68.31 ± 7.88	-7.91	7.5 x 10-5	0.028	10	63299493
cg13711394	43.54 ± 6.90	35.64 ± 5.45	-7.90	1.8 x 10-4	0.039	13	35902737	CCNA1;CCNA1	TSS1500;TSS1500	N_Shore
cg02278924	53.02 ± 8.50	45.13 ± 7.92	-7.90	2.1 x 10-4	0.042	11	92454069
cg13005202	69.05 ± 6.60	61.16 ± 8.94	-7.89	2.6 x 10-4	0.046	5	1608844			S_Shelf
cg05142445	29.38 ± 5.28	21.49 ± 4.97	-7.89	1.9 x 10-4	0.040	14	75378910	TTLL5	Body
cg15988887	44.57 ± 5.50	36.68 ± 5.83	-7.89	1.6 x 10-5	0.015	12	109666476	PPP1CC	TSS1500	S_Shore
cg25621991	57.40 ± 9.43	49.51 ± 9.04	-7.88	7.4 x 10-5	0.028	5	142922863
cg23716141	72.22 ± 5.32	64.34 ± 6.10	-7.88	4.8 x 10-5	0.023	17	72872072	SEPT9;SEPT9;SEPT9	5'UTR;Body;Body
cg00922200	70.83 ± 8.46	62.95 ± 8.29	-7.88	4.8 x 10-5	0.023	7	83580169	SEMA3A	Body
cg21250756	28.57 ± 5.12	20.71 ± 3.83	-7.86	5.2 x 10-6	0.011	17	33151413	HNF1B;HNF1B	Body;Body
cg05165087	46.21 ± 8.73	38.35 ± 6.16	-7.86	1.5 x 10-4	0.036	5	127118196
cg06158111	78.64 ± 5.49	70.79 ± 6.75	-7.85	2.1 x 10-4	0.042	16	831303			N_Shelf
cg24516259	72.71 ± 5.98	64.87 ± 8.70	-7.84	4.5 x 10-5	0.023	1	2418724	PLCH2	Body
cg22525688	61.80 ± 4.72	53.97 ± 5.22	-7.83	1.8 x 10-5	0.016	7	73639844	GTF2IRD1;GTF2IRD1	Body;Body
cg02752529	70.50 ± 6.81	62.67 ± 7.42	-7.83	1.4 x 10-5	0.015	12	1554837	FBXL14	Body
cg13980719	68.97 ± 7.16	61.14 ± 6.49	-7.82	1.3 x 10-4	0.034	2	217433805	TNP1	TSS1500
cg01973676	75.23 ± 4.63	67.41 ± 7.56	-7.82	5.9 x 10-6	0.011	7	101383124	CUX1;CUX1;CUX1	Body;Body;Body
cg12681370	65.98 ± 7.68	58.16 ± 7.63	-7.82	7.3 x 10-5	0.028	2	218502978	TNS1	5'UTR
cg09262245	60.27 ± 5.48	52.45 ± 6.89	-7.82	1.1 x 10-5	0.013	1	200252581	ELF3;ELF3	3'UTR;3'UTR
cg19654743	65.87 ± 7.05	58.05 ± 7.10	-7.82	2.5 x 10-5	0.018	17	72958187	SEPT9;SEPT9;SEPT9;SEPT9;SEPT9;SEPT9	TSS200;Body;Body;Body;Body;Body	N_Shore
cg27172287	47.62 ± 7.08	39.81 ± 5.67	-7.81	1.0 x 10-4	0.031	22	45353640			S_Shore
cg01649611	70.96 ± 4.93	63.16 ± 5.91	-7.81	5.4 x 10-8	0.003	2	43374570	THADA;THADA	Body;Body
cg02192965	70.85 ± 6.60	63.04 ± 6.85	-7.81	1.8 x 10-4	0.039	2	44356244	SLC3A1	1stExon
cg08739115	50.38 ± 7.70	42.58 ± 7.23	-7.81	1.5 x 10-5	0.015	1	3129510	PRDM16;PRDM16	Body;Body
cg05578673	68.84 ± 6.26	61.04 ± 6.99	-7.80	9.1 x 10-5	0.030	1	90079927	LRRC8D;LRRC8D	5'UTR;5'UTR	N_Shore
cg11155784	27.42 ± 6.16	19.62 ± 5.51	-7.80	1.5 x 10-4	0.037	1	162838787	PBX1	Body
cg03176993	60.77 ± 5.90	52.97 ± 5.92	-7.80	4.4 x 10-5	0.023	3	190147581			N_Shore
cg14289461	45.54 ± 5.11	37.74 ± 2.14	-7.79	6.7 x 10-7	0.005	6	112682622	LAMA4;LAMA4;LAMA4;LAMA4;LAMA4	TSS200;TSS200;TSS200;TSS200;TSS200	S_Shore
cg11847468	59.21 ± 6.66	51.43 ± 6.93	-7.79	5.0 x 10-5	0.024	10	3815031	KLF6;KLF6;KLF6;KLF6	Body;Body;Body;Body	N_Shore
cg11847808	29.79 ± 5.02	22.01 ± 3.58	-7.79	3.8 x 10-5	0.021	1	22762198	EPHA8;EPHA8	TSS1500;TSS1500	Island
cg24149658	48.76 ± 9.01	40.98 ± 6.68	-7.78	1.2 x 10-5	0.014	X	110400473	CAPN6	TSS200
cg02056986	40.52 ± 5.89	32.74 ± 4.80	-7.78	1.6 x 10-4	0.037	14	104175953			N_Shore
cg22734236	40.26 ± 5.33	32.49 ± 6.53	-7.78	5.7 x 10-6	0.011	4	152681470	FAM160A1	5'UTR
cg14373727	42.16 ± 6.28	34.39 ± 3.87	-7.77	4.1 x 10-6	0.010	10	71761520	LRRC20;LRRC20;LRRC20	Body;Body;Body
cg08627825	52.08 ± 7.39	44.33 ± 3.51	-7.75	2.6 x 10-6	0.008	22	43394728			Island
cg14742445	55.22 ± 6.72	47.48 ± 6.09	-7.74	9.6 x 10-5	0.031	22	28525299	ASCC2	Body
cg02711647	25.71 ± 6.30	17.96 ± 4.68	-7.74	1.1 x 10-4	0.032	2	45091193	SIX2	TSS1500	Island
cg26337070	19.89 ± 6.91	12.15 ± 4.31	-7.74	6.3 x 10-6	0.011	2	85853384	ATOH8	Body
cg10580269	26.45 ± 5.19	18.72 ± 4.79	-7.73	3.4 x 10-5	0.020	2	68910019
cg14823429	69.71 ± 6.11	61.98 ± 6.85	-7.73	1.2 x 10-4	0.034	2	239851960	HDAC4	Body
cg09946870	48.22 ± 6.60	40.49 ± 5.88	-7.73	2.4 x 10-5	0.018	8	142258782	DENND3	Body
cg20629254	34.03 ± 5.75	26.30 ± 4.73	-7.72	7.8 x 10-7	0.006	8	81654460			S_Shore
cg07168060	66.43 ± 6.01	58.71 ± 4.74	-7.72	9.3 x 10-6	0.013	10	105593012	SH3PXD2A	Body
cg14010720	75.37 ± 6.71	67.66 ± 7.24	-7.71	4.3 x 10-6	0.010	20	61639322	PTK6	TSS200	S_Shore
cg22332066	56.33 ± 6.02	48.62 ± 7.03	-7.71	1.3 x 10-4	0.034	1	208568244	HHAT;HHAT;HHAT;HHAT;HHAT;HHAT;HHAT;HHAT	TSS1500;TSS1500;1stExon;5'UTR;TSS1500;1stExon;5'UTR;TSS1500	N_Shore
cg12935478	55.49 ± 7.39	47.79 ± 7.16	-7.70	1.6 x 10-4	0.037	21	43722634	C21orf84	TSS200
cg20627046	69.17 ± 4.80	61.48 ± 7.02	-7.69	5.4 x 10-5	0.025	2	200979423	SPATS2L;SPATS2L;SPATS2L;SPATS2L	Body;Body;Body;Body
cg15619820	70.80 ± 8.09	63.12 ± 7.76	-7.68	2.6 x 10-4	0.046	1	3123623	PRDM16;PRDM16	Body;Body
cg20277282	83.93 ± 6.48	76.25 ± 6.67	-7.68	6.3 x 10-5	0.026	4	8280953	SH3TC1	Body
cg00473051	22.67 ± 6.05	15.00 ± 2.52	-7.68	1.1 x 10-6	0.006	X	39834176	BCOR;BCOR;BCOR;BCOR	5'UTR;5'UTR;5'UTR;5'UTR	N_Shore
cg25978327	58.10 ± 7.16	50.43 ± 7.47	-7.68	1.5 x 10-4	0.036	1	7987626
cg00834924	42.98 ± 5.45	35.31 ± 4.31	-7.67	2.6 x 10-5	0.018	15	83757926	AKAP13;AKAP13	5'UTR;5'UTR
cg03361776	40.63 ± 6.55	32.96 ± 4.97	-7.67	1.4 x 10-4	0.035	13	22899967	SACS	5'UTR
cg02849507	51.74 ± 5.74	44.08 ± 6.92	-7.66	2.0 x 10-4	0.041	16	13959218
cg11468363	22.52 ± 6.17	14.86 ± 3.01	-7.66	2.2 x 10-4	0.043	4	88076442	AFF1	5'UTR	S_Shore
cg23675930	63.00 ± 6.93	55.34 ± 6.15	-7.66	1.7 x 10-5	0.016	1	25927287	MAN1C1	Body
cg19452248	59.45 ± 8.56	51.79 ± 8.70	-7.66	3.2 x 10-4	0.050	5	143863675
cg01790530	61.11 ± 8.12	53.46 ± 7.32	-7.65	2.3 x 10-4	0.044	2	73783273	NAT8B	TSS1500
cg10809507	40.75 ± 6.08	33.11 ± 4.02	-7.64	2.3 x 10-4	0.044	12	1476211
cg03901576	71.11 ± 6.10	63.47 ± 8.36	-7.64	2.2 x 10-4	0.043	3	188604474
cg17092519	29.84 ± 6.14	22.21 ± 4.96	-7.63	3.1 x 10-4	0.050	11	70641904			S_Shore
cg14624546	56.53 ± 6.91	48.90 ± 4.25	-7.63	3.2 x 10-6	0.009	11	8756846	ST5;ST5;ST5	5'UTR;5'UTR;5'UTR
cg23843812	27.19 ± 4.25	19.56 ± 4.32	-7.63	6.5 x 10-6	0.011	8	38505134	C8orf86	1stExon
cg17260706	54.44 ± 6.48	46.81 ± 6.35	-7.63	3.8 x 10-5	0.021	11	118288089	BCL9L	TSS1500	S_Shore
cg02069524	63.80 ± 7.24	56.18 ± 6.69	-7.63	2.1 x 10-5	0.017	10	1224332	ADARB2	Body	S_Shelf
cg25882887	56.42 ± 6.20	48.79 ± 7.03	-7.62	2.4 x 10-5	0.018	8	22900319	RHOBTB2	TSS1500
cg02181506	38.39 ± 5.16	30.78 ± 4.47	-7.61	8.7 x 10-5	0.029	14	93926737	SERPINA1;SERPINA1;SERPINA1;SERPINA1;SERPINA1;SERPINA1;SERPINA1;SERPINA1;SERPINA1;SERPINA1;SERPINA1;SERPINA1;SERPINA1;SERPINA1;SERPINA1;SERPINA1;SERPINA1;SERPINA1;SERPINA1;SERPINA1	1stExon;5'UTR;1stExon;1stExon;5'UTR;5'UTR;1stExon;5'UTR;1stExon;5'UTR;5'UTR;5'UTR;1stExon;5'UTR;1stExon;1stExon;1stExon;1stExon;5'UTR;5'UTR
cg25439479	50.80 ± 5.23	43.19 ± 6.49	-7.61	6.3 x 10-5	0.026	8	93040738	RUNX1T1;RUNX1T1;RUNX1T1;RUNX1T1	3'UTR;3'UTR;3'UTR;3'UTR
cg13651137	53.53 ± 6.53	45.92 ± 6.67	-7.61	2.0 x 10-4	0.041	9	135512483	DBH	Body
cg17826980	66.87 ± 4.68	59.27 ± 5.91	-7.60	5.6 x 10-5	0.025	1	175038297	PAPPA2	Body
cg24924505	66.34 ± 6.12	58.74 ± 7.29	-7.60	1.6 x 10-4	0.037	3	54901064	CACNA2D3	Body
cg13595495	39.31 ± 6.03	31.72 ± 4.35	-7.59	9.4 x 10-5	0.030	9	136419233	RXRA	Body
cg01521648	31.78 ± 5.59	24.20 ± 4.70	-7.59	1.6 x 10-5	0.015	13	106871565	FAM155A	Body
cg09523691	32.73 ± 6.43	25.14 ± 3.55	-7.58	3.0 x 10-4	0.049	5	115206709	ATG12;AP3S1	TSS1500;Body	S_Shore
cg23176316	70.46 ± 6.42	62.88 ± 7.17	-7.58	1.4 x 10-4	0.035	2	20647887
cg05237470	66.61 ± 10.52	59.04 ± 10.65	-7.58	4.5 x 10-5	0.023	X	31436452	DMD;DMD;DMD;DMD;DMD;DMD;DMD;DMD;DMD;DMD;DMD;DMD;DMD	Body;Body;TSS200;Body;Body;Body;Body;Body;Body;Body;Body;Body;Body
cg09836827	59.87 ± 6.63	52.30 ± 7.08	-7.57	8.2 x 10-5	0.029	12	6033285	VWF	Body	N_Shelf
cg07159114	69.57 ± 7.18	62.00 ± 5.88	-7.57	1.0 x 10-4	0.031	6	158683451	TULP4;TULP4	Body;Body
cg05423018	55.56 ± 6.25	48.00 ± 5.74	-7.56	1.9 x 10-5	0.016	7	36160379	EEPD1	5'UTR	S_Shore
cg03220447	44.79 ± 5.42	37.23 ± 5.33	-7.56	2.0 x 10-7	0.004	11	19701869	NAV2;NAV2;NAV2	Body;Body;Body
cg06769296	34.64 ± 5.97	27.08 ± 5.95	-7.56	1.1 x 10-4	0.032	11	133411971	LOC100128239	Body	Island
cg21239001	74.98 ± 5.75	67.42 ± 6.19	-7.56	1.2 x 10-5	0.014	5	118666517	TNFAIP8	Body
cg19565094	68.92 ± 7.36	61.36 ± 7.69	-7.56	1.3 x 10-4	0.034	15	68943089
cg08217285	53.37 ± 5.03	45.82 ± 5.50	-7.55	5.9 x 10-6	0.011	17	24942005	GIT1;GIT1	TSS1500;TSS1500	N_Shore
cg20580833	36.57 ± 5.10	29.03 ± 5.53	-7.54	3.8 x 10-5	0.021	10	99618940	CRTAC1	Body
cg05772532	48.04 ± 5.25	40.50 ± 4.88	-7.54	7.7 x 10-5	0.028	1	2414871	PLCH2	Body
cg12449813	33.56 ± 5.44	26.02 ± 4.27	-7.53	2.0 x 10-5	0.017	15	67640662	LOC145837	TSS1500
cg02921887	40.55 ± 8.22	33.02 ± 5.88	-7.53	1.9 x 10-4	0.040	3	20201998	SGOL1;SGOL1;SGOL1;SGOL1;SGOL1;SGOL1	5'UTR;5'UTR;5'UTR;5'UTR;5'UTR;5'UTR	N_Shore
cg25463742	67.30 ± 6.76	59.77 ± 6.82	-7.53	7.9 x 10-5	0.029	1	10762161	CASZ1;CASZ1	5'UTR;5'UTR
cg24283684	25.04 ± 6.03	17.51 ± 4.55	-7.53	4.6 x 10-5	0.023	6	136214640	PDE7B;PDE7B	1stExon;5'UTR
cg11786833	59.72 ± 7.89	52.20 ± 7.58	-7.52	2.4 x 10-4	0.045	1	41657284
cg15333932	48.90 ± 5.15	41.39 ± 5.15	-7.51	3.8 x 10-5	0.021	5	16788498	MYO10	Body
cg08409167	68.77 ± 7.62	61.25 ± 8.38	-7.51	3.1 x 10-4	0.049	15	62327744	CSNK1G1	Body
cg15733007	69.83 ± 7.36	62.32 ± 7.43	-7.51	3.2 x 10-4	0.050	6	165244737
cg23425762	75.88 ± 5.55	68.37 ± 8.47	-7.50	9.5 x 10-5	0.030	18	43918128			S_Shore
cg09247695	62.80 ± 6.25	55.29 ± 8.44	-7.50	2.2 x 10-4	0.043	7	157337034	PTPRN2;PTPRN2;PTPRN2	Body;Body;Body	N_Shelf
cg14361895	52.46 ± 5.82	44.97 ± 4.33	-7.50	1.4 x 10-4	0.035	2	200891022	SPATS2L;SPATS2L;SPATS2L;SPATS2L	5'UTR;5'UTR;5'UTR;5'UTR
cg13671582	31.27 ± 5.32	23.78 ± 5.21	-7.49	1.1 x 10-4	0.032	12	121004057	MLXIP	Body	S_Shelf
cg15298059	48.36 ± 5.80	40.88 ± 3.26	-7.48	6.3 x 10-7	0.005	7	157360902	PTPRN2;PTPRN2;PTPRN2	Body;Body;Body	N_Shore
cg16035780	52.24 ± 5.51	44.76 ± 7.89	-7.48	1.3 x 10-4	0.034	5	812353			S_Shelf
cg08765100	70.01 ± 4.94	62.53 ± 5.95	-7.48	3.3 x 10-6	0.009	3	64186699	PRICKLE2	TSS1500
cg08330950	35.46 ± 5.62	27.99 ± 4.22	-7.47	1.4 x 10-4	0.035	12	123706202
cg12549411	62.77 ± 5.86	55.30 ± 6.42	-7.47	9.4 x 10-7	0.006	21	39954734	B3GALT5;B3GALT5;B3GALT5;B3GALT5;B3GALT5	Body;Body;Body;Body;Body
cg00366850	62.30 ± 5.03	54.83 ± 5.98	-7.47	1.8 x 10-5	0.016	2	45085921	SIX2	3'UTR	Island
cg15275625	54.51 ± 4.80	47.05 ± 4.20	-7.46	1.8 x 10-8	0.003	3	13318118
cg20590797	52.19 ± 6.50	44.73 ± 5.31	-7.46	2.0 x 10-4	0.041	17	45608121	SGCA;SGCA	3'UTR;3'UTR
cg19731541	27.87 ± 4.62	20.41 ± 3.07	-7.46	3.1 x 10-5	0.019	2	206261589	NRP2;NRP2;NRP2;NRP2;NRP2;NRP2	Body;Body;Body;Body;Body;Body	S_Shelf
cg16369987	60.69 ± 5.95	53.23 ± 3.94	-7.46	1.6 x 10-6	0.007	7	127591453			N_Shelf
cg26215113	65.10 ± 9.18	57.64 ± 5.81	-7.46	5.6 x 10-5	0.025	2	234034701	DGKD;DGKD	Body;Body	Island
cg23233742	35.30 ± 4.63	27.84 ± 3.71	-7.45	2.1 x 10-5	0.017	5	139058078			S_Shore
cg16874347	57.01 ± 6.59	49.56 ± 6.14	-7.45	1.7 x 10-5	0.016	2	86303727	REEP1;REEP1;REEP1;REEP1	Body;Body;Body;Body
cg08759569	41.09 ± 5.61	33.64 ± 4.78	-7.45	8.5 x 10-6	0.012	17	74813946	HRNBP3	5'UTR
cg19884556	21.37 ± 4.24	13.93 ± 3.30	-7.45	3.6 x 10-6	0.009	6	159048324	SYTL3	Body
cg07956000	48.58 ± 6.76	41.13 ± 7.61	-7.45	4.5 x 10-5	0.023	1	113106832
cg16881064	21.73 ± 4.71	14.29 ± 3.04	-7.44	2.0 x 10-4	0.041	7	41706203	LOC285954;LOC285954;INHBA	Body;Body;Body
cg21513437	49.52 ± 6.59	42.08 ± 5.93	-7.44	7.6 x 10-5	0.028	17	36931633
cg19988367	58.87 ± 5.24	51.44 ± 6.05	-7.43	2.5 x 10-5	0.018	6	21916444	FLJ22536	Body
cg13551074	62.59 ± 7.12	55.16 ± 7.37	-7.42	1.6 x 10-4	0.037	2	242666625
cg22364465	35.63 ± 4.80	28.20 ± 3.93	-7.42	1.0 x 10-6	0.006	1	206419377	PLXNA2	Body
cg11082691	60.51 ± 6.71	53.09 ± 5.89	-7.42	2.5 x 10-5	0.018	13	23081666	TNFRSF19;TNFRSF19	Body;Body
cg21761639	56.55 ± 6.18	49.14 ± 7.41	-7.41	1.3 x 10-4	0.034	7	31500311
cg13775050	76.41 ± 4.54	69.00 ± 7.06	-7.41	1.7 x 10-5	0.016	11	104421285	CARD16;CASP1;CASP1;CASP1;CASP1;CASP1;CARD16	TSS200;Body;Body;Body;Body;Body;TSS200
cg20477147	50.28 ± 5.90	42.87 ± 5.72	-7.41	1.9 x 10-4	0.040	20	56699397			N_Shore
cg23697406	67.99 ± 6.23	60.58 ± 6.21	-7.41	8.0 x 10-6	0.012	7	155437120
cg25004840	36.09 ± 6.48	28.69 ± 6.54	-7.41	7.9 x 10-5	0.029	2	234995732
cg01391299	46.26 ± 6.49	38.85 ± 6.49	-7.41	2.9 x 10-4	0.048	5	147628505	SPINK5L3	TSS200
cg14138047	58.81 ± 6.98	51.41 ± 6.93	-7.40	1.8 x 10-4	0.039	9	135512537	DBH	Body
cg15392844	52.11 ± 6.11	44.71 ± 5.75	-7.40	1.2 x 10-4	0.033	1	35166377			N_Shore
cg05832869	44.80 ± 4.64	37.41 ± 6.48	-7.40	3.0 x 10-4	0.048	16	83798151			N_Shore
cg04330176	29.41 ± 4.99	22.01 ± 3.81	-7.40	1.3 x 10-4	0.034	10	105609201			S_Shelf
cg16434331	62.59 ± 7.13	55.20 ± 7.93	-7.39	2.8 x 10-4	0.047	17	68224135	SLC39A11;SLC39A11	Body;Body
cg26703511	81.45 ± 7.02	74.06 ± 8.66	-7.39	2.4 x 10-4	0.044	21	43641848			N_Shore
cg25069354	57.22 ± 4.93	49.83 ± 5.06	-7.39	3.4 x 10-6	0.009	17	44227870	TTLL6;TTLL6	TSS1500;Body
cg00253171	70.28 ± 5.53	62.89 ± 5.68	-7.39	8.3 x 10-5	0.029	16	76848827	WWOX;WWOX	Body;Body
cg05577434	63.59 ± 5.10	56.20 ± 3.50	-7.39	3.1 x 10-4	0.049	22	23333527	GGT1;GGT1;GGT1;GGT1	5'UTR;TSS200;5'UTR;5'UTR
cg20815992	38.68 ± 5.86	31.30 ± 4.40	-7.39	3.6 x 10-5	0.021	11	10905913			N_Shelf
cg09557556	65.08 ± 5.74	57.70 ± 4.20	-7.38	2.8 x 10-4	0.047	11	17717150	KCNC1;KCNC1	Body;Body	S_Shelf
cg25640382	56.92 ± 7.31	49.54 ± 7.13	-7.38	2.9 x 10-4	0.048	7	28557036	CREB5;CREB5;CREB5	Body;Body;Body
cg14858784	49.64 ± 7.26	42.26 ± 6.92	-7.38	2.5 x 10-4	0.045	12	122145311	PITPNM2	5'UTR
cg23080355	46.07 ± 6.79	38.69 ± 4.95	-7.38	6.4 x 10-5	0.026	1	94892302
cg27651355	45.13 ± 6.92	37.75 ± 5.91	-7.38	1.2 x 10-4	0.033	19	14469092	GIPC1;GIPC1;GIPC1;GIPC1;GIPC1;GIPC1	TSS1500;TSS1500;TSS1500;TSS1500;TSS1500;TSS1500	S_Shore
cg06680511	37.95 ± 6.80	30.58 ± 6.13	-7.37	2.2 x 10-4	0.043	11	15628834			S_Shore
cg04065472	65.56 ± 6.35	58.19 ± 7.79	-7.37	9.6 x 10-5	0.031	2	130864645			N_Shore
cg01720616	58.59 ± 6.03	51.23 ± 6.33	-7.36	1.2 x 10-4	0.033	7	16068238
cg21240684	67.45 ± 7.55	60.09 ± 7.47	-7.36	5.6 x 10-5	0.025	2	3505845			S_Shelf
cg20057103	63.69 ± 7.49	56.33 ± 6.87	-7.36	3.2 x 10-4	0.050	11	121245929
cg25431535	60.41 ± 5.75	53.06 ± 4.30	-7.35	1.5 x 10-6	0.007	22	41414929			N_Shelf
cg19238380	44.63 ± 5.57	37.28 ± 5.12	-7.35	6.9 x 10-5	0.027	1	154360572	LMNA;LMNA;LMNA	Body;Body;Body
cg14905466	43.02 ± 6.01	35.68 ± 5.66	-7.34	2.0 x 10-4	0.041	6	134540836	SGK1;SGK1	TSS200;Body	S_Shore
cg26474043	66.08 ± 6.15	58.75 ± 7.60	-7.33	3.2 x 10-4	0.050	5	148423050	SH3TC2	TSS200
cg26061357	37.55 ± 5.27	30.22 ± 4.28	-7.33	1.9 x 10-6	0.008	7	150600208	SMARCD3;SMARCD3	Body;Body
cg10524915	30.47 ± 4.72	23.14 ± 3.74	-7.33	3.4 x 10-6	0.009	14	93926799	SERPINA1;SERPINA1;SERPINA1;SERPINA1;SERPINA1;SERPINA1;SERPINA1;SERPINA1;SERPINA1;SERPINA1	TSS200;TSS200;TSS200;TSS200;TSS200;TSS200;TSS200;TSS200;TSS200;TSS200
cg06233202	56.62 ± 6.93	49.29 ± 6.30	-7.33	3.2 x 10-5	0.020	2	64354638
cg14864167	75.48 ± 5.56	68.16 ± 5.68	-7.32	9.5 x 10-6	0.013	8	66913736	PDE7A	Body	N_Shelf
cg03106056	61.14 ± 6.78	53.81 ± 5.44	-7.32	2.7 x 10-4	0.047	2	216946182	MARCH4	TSS1500	S_Shore
cg19795338	71.21 ± 6.23	63.89 ± 7.67	-7.32	8.1 x 10-5	0.029	3	194756169	ATP13A4	TSS1500
cg03984009	55.30 ± 5.93	47.98 ± 4.89	-7.32	1.8 x 10-5	0.016	6	136214246	PDE7B	TSS1500
cg11080540	25.84 ± 5.19	18.53 ± 3.94	-7.31	1.9 x 10-4	0.040	5	54933029
cg22959827	62.98 ± 7.58	55.67 ± 8.70	-7.31	1.3 x 10-4	0.034	5	124489144
cg13772742	64.85 ± 6.62	57.54 ± 7.68	-7.31	3.8 x 10-5	0.021	15	94679389	NR2F2;NR2F2;NR2F2;NR2F2	Body;Body;Body;Body	S_Shore
cg10627429	64.53 ± 7.13	57.22 ± 5.68	-7.31	2.0 x 10-4	0.041	10	115501125	C10orf81	TSS200
cg26279216	68.26 ± 6.41	60.96 ± 7.00	-7.31	4.6 x 10-5	0.023	10	131396251	MGMT	Body
cg20772590	69.18 ± 6.64	61.88 ± 7.65	-7.31	3.1 x 10-4	0.049	17	72958026	SEPT9;SEPT9;SEPT9;SEPT9;SEPT9;SEPT9	TSS200;Body;Body;Body;Body;Body	N_Shore
cg21204860	59.34 ± 6.24	52.03 ± 6.98	-7.30	7.7 x 10-5	0.028	17	72958160	SEPT9;SEPT9;SEPT9;SEPT9;SEPT9;SEPT9	TSS200;Body;Body;Body;Body;Body	N_Shore
cg04949225	51.16 ± 5.08	43.85 ± 4.64	-7.30	2.0 x 10-6	0.008	13	49694846
cg01170129	71.92 ± 7.50	64.62 ± 6.93	-7.30	2.9 x 10-4	0.048	2	109805558
cg26484001	52.74 ± 6.10	45.44 ± 4.85	-7.30	6.1 x 10-6	0.011	10	33670109			S_Shelf
cg16677162	31.67 ± 4.34	24.37 ± 3.11	-7.29	1.3 x 10-4	0.034	22	20795502			N_Shelf
cg26361436	67.17 ± 5.69	59.88 ± 5.23	-7.29	4.4 x 10-6	0.010	11	10877762
cg04809597	27.49 ± 5.49	20.20 ± 3.96	-7.29	6.6 x 10-5	0.027	15	65144415	SMAD3	TSS1500	Island
cg24535475	61.04 ± 7.44	53.75 ± 8.26	-7.28	2.9 x 10-4	0.048	12	7038161	C1S;C1S	TSS200;TSS200
cg27606671	48.27 ± 5.62	40.99 ± 3.07	-7.28	6.0 x 10-5	0.026	11	67671039
cg01501476	51.81 ± 6.95	44.55 ± 4.86	-7.26	3.0 x 10-4	0.049	6	41519106			Island
cg21245207	59.71 ± 7.31	52.45 ± 6.06	-7.26	1.9 x 10-4	0.040	9	135827227	VAV2;VAV2	Body;Body	S_Shelf
cg08739221	43.02 ± 6.78	35.77 ± 5.28	-7.25	2.9 x 10-4	0.048	12	15825009	EPS8	5'UTR
cg11307565	45.78 ± 5.31	38.53 ± 4.93	-7.25	1.7 x 10-5	0.016	12	119185548	PXN;PXN	Body;Body	N_Shore
cg23528910	72.61 ± 4.05	65.36 ± 4.33	-7.25	1.3 x 10-4	0.034	5	115899775	SEMA6A	5'UTR
cg05990080	64.68 ± 7.44	57.43 ± 9.00	-7.25	1.2 x 10-4	0.033	3	37940822	CTDSPL;CTDSPL	Body;Body
cg23475474	36.54 ± 4.84	29.30 ± 3.76	-7.24	1.1 x 10-5	0.014	17	60958386	AXIN2	Body
cg18589526	66.00 ± 6.78	58.76 ± 7.02	-7.24	1.6 x 10-4	0.037	7	138226412	KIAA1549;KIAA1549	Body;Body
cg14687145	63.43 ± 7.17	56.19 ± 4.85	-7.24	1.9 x 10-5	0.016	2	29088041	FAM179A	Body
cg06791446	64.78 ± 7.85	57.55 ± 9.19	-7.23	1.8 x 10-4	0.039	10	123345258	FGFR2;FGFR2;FGFR2;FGFR2;FGFR2;FGFR2;FGFR2	5'UTR;5'UTR;5'UTR;5'UTR;TSS1500;5'UTR;5'UTR	N_Shore
cg27167601	22.38 ± 5.40	15.15 ± 2.50	-7.23	1.0 x 10-4	0.031	15	59309215	RORA	TSS1500	S_Shore
cg00550617	48.85 ± 4.47	41.63 ± 5.44	-7.22	7.5 x 10-5	0.028	17	36659343	KRTAP9-9;KRTAP9-4	Body;TSS200
cg10442355	44.16 ± 6.99	36.94 ± 6.47	-7.21	2.7 x 10-4	0.046	8	61488966
cg19239199	69.36 ± 4.93	62.16 ± 6.21	-7.21	9.6 x 10-7	0.006	7	819240			N_Shore
cg11588787	32.10 ± 6.60	24.89 ± 5.32	-7.21	2.0 x 10-4	0.041	13	27079449	LNX2	5'UTR
cg25037677	41.05 ± 5.39	33.85 ± 5.44	-7.20	1.2 x 10-4	0.033	1	2426907			S_Shore
cg09169516	55.52 ± 6.53	48.32 ± 3.61	-7.20	1.1 x 10-4	0.032	1	204934096	MAPKAPK2;MAPKAPK2	Body;Body
cg11698445	77.75 ± 5.21	70.55 ± 6.21	-7.20	2.9 x 10-4	0.048	5	139093531
cg21779805	55.67 ± 6.34	48.46 ± 5.55	-7.20	1.8 x 10-4	0.039	3	189465189	LPP;LPP;LPP	5'UTR;5'UTR;5'UTR
cg25049733	27.40 ± 4.86	20.21 ± 2.94	-7.19	3.1 x 10-6	0.009	6	1932268	GMDS	Body
cg00777445	70.22 ± 5.94	63.04 ± 4.54	-7.19	1.1 x 10-4	0.032	17	46325356
cg02640104	55.27 ± 5.72	48.08 ± 5.31	-7.19	3.4 x 10-5	0.020	13	29374615
cg00498305	42.51 ± 6.29	35.33 ± 6.68	-7.19	1.0 x 10-4	0.031	10	118990226	SLC18A2	TSS1500	N_Shore
cg00146027	47.25 ± 6.25	40.06 ± 4.56	-7.18	4.1 x 10-5	0.022	10	33339153
cg12160664	42.41 ± 4.56	35.23 ± 3.88	-7.18	8.2 x 10-5	0.029	1	114323376	OLFML3	TSS200
cg00858400	76.58 ± 6.41	69.40 ± 7.23	-7.18	6.0 x 10-5	0.026	16	86462081	SLC7A5	TSS1500	S_Shore
cg19734190	72.43 ± 5.87	65.25 ± 5.63	-7.18	3.2 x 10-5	0.020	4	7044457	TBC1D14;TBC1D14;TBC1D14	Body;Body;Body
cg27078890	35.81 ± 6.16	28.64 ± 6.08	-7.17	1.2 x 10-4	0.033	11	127962669	ETS1	TSS200
cg16845136	46.47 ± 6.40	39.30 ± 6.12	-7.17	9.7 x 10-5	0.031	22	45152868	CELSR1	Body	N_Shelf
cg20899781	70.57 ± 6.48	63.40 ± 8.97	-7.17	1.7 x 10-4	0.038	2	9623219
cg16041798	66.55 ± 5.50	59.38 ± 4.87	-7.17	7.3 x 10-6	0.012	14	63975128	MTHFD1	Body
cg14890578	39.92 ± 5.25	32.75 ± 6.87	-7.17	1.6 x 10-7	0.003	19	44586604			Island
cg13743231	36.26 ± 5.69	29.09 ± 4.92	-7.17	2.5 x 10-4	0.045	10	94948673
cg06080874	48.69 ± 6.35	41.54 ± 5.69	-7.15	7.5 x 10-5	0.028	18	44755623			Island
cg04084236	43.30 ± 5.48	36.15 ± 4.91	-7.15	3.6 x 10-6	0.009	4	143986052	INPP4B;INPP4B	5'UTR;5'UTR	N_Shore
cg26105015	32.85 ± 6.30	25.70 ± 5.36	-7.15	6.9 x 10-5	0.027	3	124227789	SEMA5B	5'UTR	N_Shore
cg06444575	48.94 ± 6.50	41.80 ± 5.93	-7.14	6.3 x 10-5	0.026	1	1359635	VWA1;VWA1	TSS1500;TSS1500	N_Shore
cg06197966	64.52 ± 6.18	57.38 ± 6.37	-7.14	4.1 x 10-5	0.022	10	29988330	SVIL	5'UTR
cg24887265	57.84 ± 4.94	50.70 ± 6.40	-7.14	2.5 x 10-4	0.045	2	45087032	SIX2	Body	N_Shore
cg18327157	62.43 ± 7.05	55.30 ± 7.05	-7.13	1.2 x 10-4	0.034	7	157179479	PTPRN2;PTPRN2;PTPRN2	Body;Body;Body	Island
cg26794871	51.19 ± 6.03	44.06 ± 5.37	-7.13	8.2 x 10-5	0.029	20	44368119			N_Shore
cg08037935	24.56 ± 6.06	17.43 ± 3.92	-7.13	2.3 x 10-4	0.044	1	61319928	NFIA;NFIA;NFIA;NFIA	Body;TSS1500;TSS1500;TSS200	N_Shore
cg23748965	57.29 ± 5.79	50.16 ± 6.75	-7.13	1.2 x 10-4	0.034	11	14881026			N_Shelf
cg04521765	69.16 ± 7.08	62.03 ± 6.24	-7.13	6.5 x 10-5	0.027	10	100018919	LOXL4	TSS1500	S_Shore
cg17328407	55.53 ± 5.95	48.41 ± 3.89	-7.13	8.7 x 10-8	0.003	5	157221099			S_Shelf
cg15808063	36.15 ± 5.19	29.03 ± 4.31	-7.12	9.0 x 10-5	0.030	2	131387698			N_Shelf
cg11480762	72.74 ± 7.17	65.62 ± 7.11	-7.12	2.9 x 10-5	0.019	10	72773401	SLC29A3	Body
cg25962657	42.12 ± 6.04	35.00 ± 4.65	-7.12	7.9 x 10-6	0.012	7	75774569			S_Shelf
cg16385335	37.28 ± 4.69	30.18 ± 5.44	-7.11	4.3 x 10-5	0.022	11	71388262	IL18BP;IL18BP;IL18BP;IL18BP;IL18BP;IL18BP	TSS200;5'UTR;TSS1500;5'UTR;5'UTR;1stExon
cg08227583	51.10 ± 4.85	43.99 ± 5.69	-7.10	6.0 x 10-5	0.026	11	2075142
cg13461190	77.89 ± 5.75	70.79 ± 7.62	-7.10	1.7 x 10-4	0.038	9	131983813	FREQ	Body
cg24671939	26.65 ± 5.57	19.56 ± 3.63	-7.09	1.2 x 10-5	0.014	18	3583798	FLJ35776;DLGAP1;DLGAP1	TSS1500;Body;Body
cg08401872	62.22 ± 4.80	55.13 ± 6.69	-7.09	8.9 x 10-5	0.029	2	218195471	DIRC3	Body
cg07788865	30.90 ± 5.66	23.80 ± 3.90	-7.09	1.8 x 10-5	0.016	10	30141048
cg04039799	42.96 ± 4.87	35.87 ± 5.07	-7.09	6.3 x 10-7	0.005	11	19702060	NAV2;NAV2;NAV2	Body;Body;Body
cg03726357	32.16 ± 4.99	25.07 ± 5.23	-7.09	1.3 x 10-6	0.006	8	29315612
cg03764585	29.33 ± 5.66	22.24 ± 5.71	-7.09	2.2 x 10-4	0.043	1	201586846	FMOD;FMOD	1stExon;5'UTR
cg06817454	78.90 ± 5.47	71.81 ± 6.50	-7.09	3.4 x 10-7	0.004	1	48133041
cg23880131	76.25 ± 5.15	69.16 ± 6.75	-7.09	3.1 x 10-4	0.050	17	77062229			N_Shore
cg23245485	63.87 ± 8.55	56.78 ± 7.99	-7.09	2.5 x 10-4	0.045	12	6354480	SCNN1A;SCNN1A;SCNN1A;SCNN1A	5'UTR;Body;1stExon;5'UTR
cg06060835	48.62 ± 6.70	41.54 ± 7.72	-7.09	4.3 x 10-6	0.010	6	32021788	CFB;CFB	1stExon;5'UTR
cg20130571	58.32 ± 6.00	51.24 ± 7.53	-7.08	1.7 x 10-4	0.038	3	35949545
cg20719980	40.80 ± 4.79	33.72 ± 4.88	-7.08	2.4 x 10-4	0.044	2	36469945	CRIM1	Body
cg08062273	31.73 ± 4.63	24.66 ± 3.90	-7.07	6.6 x 10-5	0.027	3	45616124	LIMD1	Body
cg20141118	47.95 ± 5.86	40.89 ± 6.76	-7.06	9.1 x 10-5	0.030	9	17124569	CNTLN;CNTLN	TSS1500;TSS1500	N_Shore
cg01602001	36.55 ± 5.16	29.49 ± 6.05	-7.06	1.7 x 10-4	0.038	16	63662433	CDH11	5'UTR
cg21481966	66.08 ± 6.09	59.02 ± 5.67	-7.06	2.1 x 10-5	0.017	2	232988853			N_Shelf
cg16224163	72.40 ± 5.50	65.34 ± 7.34	-7.06	2.7 x 10-4	0.046	3	189353315	LPP	TSS1500	N_Shore
cg19159092	46.30 ± 6.39	39.24 ± 6.65	-7.06	1.5 x 10-4	0.037	1	845922	FLJ39609	TSS1500	S_Shore
cg21335012	71.44 ± 4.93	64.38 ± 5.78	-7.05	2.4 x 10-6	0.008	2	30349829
cg18715243	55.10 ± 5.12	48.05 ± 3.69	-7.05	1.3 x 10-4	0.034	8	37777913	GPR124	Body	S_Shelf
cg09639890	60.58 ± 6.52	53.53 ± 6.36	-7.05	2.3 x 10-5	0.017	3	193617766	FGF12	Body
cg20594304	27.27 ± 5.76	20.22 ± 4.33	-7.05	2.5 x 10-4	0.045	12	110325340			N_Shore
cg19859698	66.74 ± 6.68	59.69 ± 6.93	-7.05	1.1 x 10-4	0.032	14	60892360	PRKCH	Body
cg17764549	57.27 ± 5.59	50.23 ± 5.02	-7.04	2.7 x 10-5	0.018	7	157980668	PTPRN2;PTPRN2;PTPRN2	Body;Body;Body
cg23552820	65.09 ± 8.52	58.04 ± 13.58	-7.04	1.7 x 10-4	0.038	17	61702533
cg19234738	68.29 ± 7.15	61.25 ± 6.33	-7.04	3.0 x 10-7	0.004	3	135514241			N_Shore
cg02283949	72.74 ± 6.63	65.70 ± 6.63	-7.04	1.5 x 10-4	0.036	6	143586138	AIG1	Body
cg27097542	62.37 ± 7.22	55.36 ± 6.35	-7.01	7.4 x 10-5	0.028	16	11613936
cg22700686	70.28 ± 6.38	63.28 ± 7.29	-7.00	7.4 x 10-5	0.028	1	151805388	S100A2	TSS1500
cg08841511	36.70 ± 6.33	29.70 ± 7.73	-7.00	3.0 x 10-4	0.049	10	86174561	FAM190B	Body
cg00078861	49.14 ± 6.02	42.14 ± 6.13	-7.00	2.7 x 10-4	0.047	5	154409755
cg26876466	57.46 ± 5.03	50.46 ± 3.76	-7.00	2.9 x 10-4	0.048	17	7907879
cg17354880	47.58 ± 5.41	40.58 ± 6.52	-7.00	8.0 x 10-5	0.029	2	112375230	MERTK	Body	S_Shore
cg24626310	60.00 ± 6.88	53.01 ± 7.05	-6.99	2.2 x 10-4	0.043	20	25224739	ABHD12;PYGB	Body;Body
cg24551418	52.22 ± 6.69	45.23 ± 6.26	-6.99	9.3 x 10-5	0.030	1	2426972			S_Shore
cg01894366	68.68 ± 7.30	61.69 ± 7.10	-6.99	1.4 x 10-4	0.035	3	109183306
cg23385208	70.43 ± 6.37	63.44 ± 6.97	-6.99	4.7 x 10-5	0.023	14	104510958	AHNAK2	Body
cg12710480	38.54 ± 5.86	31.55 ± 7.29	-6.98	3.2 x 10-4	0.050	20	31717877	NECAB3;NECAB3;C20orf134	Body;Body;TSS200	N_Shore
cg09437283	62.84 ± 5.76	55.86 ± 4.91	-6.98	2.7 x 10-6	0.008	3	12983096	IQSEC1;IQSEC1	Body;Body	N_Shore
cg07794010	58.89 ± 6.97	51.91 ± 6.08	-6.98	3.0 x 10-5	0.019	1	114467140	SYT6	Body
cg14276379	51.75 ± 6.03	44.78 ± 5.79	-6.97	8.0 x 10-5	0.029	9	96702963	C9orf3	Body
cg16080552	31.97 ± 6.41	25.00 ± 4.95	-6.97	1.6 x 10-4	0.037	1	58815787	TACSTD2	TSS200	Island
cg11936643	49.16 ± 5.46	42.19 ± 6.63	-6.96	1.2 x 10-4	0.033	10	116276401	ABLIM1;ABLIM1;ABLIM1;ABLIM1	Body;Body;5'UTR;Body
cg18634538	46.91 ± 5.73	39.95 ± 4.06	-6.96	8.3 x 10-6	0.012	14	76135733
cg03329539	32.23 ± 5.96	25.27 ± 4.05	-6.96	1.4 x 10-4	0.036	2	232991573			N_Shore
cg27638217	29.69 ± 5.61	22.74 ± 3.97	-6.95	1.9 x 10-5	0.016	11	15628847			S_Shore
cg15174021	31.86 ± 4.66	24.91 ± 2.65	-6.95	2.5 x 10-4	0.045	8	101762370
cg23668195	61.74 ± 5.73	54.79 ± 7.04	-6.95	1.7 x 10-4	0.038	2	62659355
cg20340346	88.22 ± 5.59	81.27 ± 8.26	-6.94	1.5 x 10-4	0.036	11	1207468	MUC5B	Body	N_Shore
cg02107844	70.08 ± 6.42	63.14 ± 6.55	-6.94	3.1 x 10-5	0.019	15	90413840	SLCO3A1;SLCO3A1	Body;Body
cg27398499	31.33 ± 7.07	24.39 ± 5.03	-6.94	2.5 x 10-4	0.045	1	58816461	TACSTD2	TSS1500	S_Shore
cg00651016	67.48 ± 4.45	60.54 ± 6.32	-6.94	5.4 x 10-5	0.025	16	492755	RAB11FIP3;RAB11FIP3	Body;Body
cg14847009	24.44 ± 3.94	17.51 ± 3.82	-6.93	6.0 x 10-6	0.011	1	173429138	KIAA0040;KIAA0040;KIAA0040;KIAA0040	TSS1500;TSS1500;TSS1500;TSS1500	S_Shore
cg07114422	26.29 ± 5.05	19.36 ± 2.64	-6.93	3.3 x 10-6	0.009	1	2173298	SKI	Body
cg03894284	58.08 ± 6.18	51.15 ± 6.13	-6.93	1.7 x 10-4	0.038	2	228290317	SLC19A3	5'UTR	N_Shore
cg04751089	40.02 ± 6.28	33.09 ± 4.40	-6.93	5.5 x 10-5	0.025	2	227367880	IRS1	3'UTR	N_Shelf
cg09433114	42.52 ± 4.95	35.60 ± 4.09	-6.92	6.4 x 10-5	0.026	17	76615271
cg02624298	57.71 ± 5.61	50.79 ± 6.10	-6.92	2.4 x 10-4	0.045	8	144179393			S_Shelf
cg03080639	74.62 ± 5.36	67.70 ± 7.00	-6.92	2.8 x 10-5	0.019	15	40089671	PLA2G4E	1stExon
cg15148757	19.33 ± 6.00	12.41 ± 2.70	-6.92	1.5 x 10-4	0.037	4	88076329	AFF1	5'UTR	S_Shore
cg09452082	78.01 ± 5.80	71.09 ± 7.91	-6.91	2.2 x 10-4	0.043	15	94687022			N_Shore
cg05423304	53.95 ± 6.06	47.05 ± 4.56	-6.91	1.1 x 10-4	0.032	7	102287347	FBXL13;FBXL13	Body;Body
cg04646674	60.25 ± 6.90	53.35 ± 6.10	-6.90	1.2 x 10-4	0.034	19	12974482	NFIX	Body	Island
cg18575809	54.99 ± 7.45	48.09 ± 6.04	-6.90	1.5 x 10-4	0.037	14	20610169	FLJ10357	Body	S_Shore
cg19084893	51.32 ± 5.50	44.42 ± 5.58	-6.90	1.2 x 10-4	0.034	1	31461546
cg06590173	68.64 ± 5.84	61.74 ± 6.16	-6.90	5.4 x 10-5	0.025	19	16050360	TPM4;TPM4	Body;Body	S_Shore
cg23455456	40.72 ± 6.27	33.83 ± 4.72	-6.89	1.3 x 10-4	0.034	11	58451526
cg22830895	52.34 ± 6.13	45.45 ± 5.81	-6.89	5.4 x 10-5	0.025	7	150768409	CRYGN	TSS1500	S_Shore
cg05374956	72.61 ± 6.03	65.72 ± 7.57	-6.89	7.3 x 10-5	0.028	19	5789735	FUT6;FUT6;FUT6;FUT6	1stExon;5'UTR;1stExon;5'UTR
cg11961401	58.27 ± 8.39	51.39 ± 7.74	-6.89	1.1 x 10-4	0.033	22	16891180	FLJ41941	TSS1500	S_Shelf
cg05405914	59.44 ± 6.66	52.56 ± 6.67	-6.89	2.1 x 10-4	0.042	16	8879734
cg24859433	64.59 ± 7.52	57.72 ± 8.62	-6.87	2.4 x 10-4	0.044	6	30828182
cg09225373	42.90 ± 5.00	36.04 ± 3.52	-6.86	4.3 x 10-8	0.003	6	52325223
cg13100962	30.97 ± 6.14	24.11 ± 4.18	-6.86	2.1 x 10-6	0.008	11	33877734
cg03281572	76.05 ± 5.11	69.19 ± 5.97	-6.86	2.0 x 10-5	0.017	10	114492308	VTI1A	Body
cg25601949	56.42 ± 11.06	49.57 ± 8.95	-6.85	2.4 x 10-4	0.045	X	3640407	PRKX	Body	Island
cg13531667	71.24 ± 5.10	64.38 ± 6.17	-6.85	4.9 x 10-5	0.024	5	112853031	MCC	TSS1500	S_Shore
cg15063687	42.16 ± 5.76	35.31 ± 5.55	-6.85	1.7 x 10-5	0.016	1	7282208	CAMTA1	Body
cg11824101	55.20 ± 6.03	48.35 ± 5.66	-6.85	1.2 x 10-4	0.034	X	114700904	PLS3	TSS1500	N_Shore
cg27446185	65.87 ± 5.67	59.02 ± 5.94	-6.85	2.1 x 10-4	0.042	1	117555488	VTCN1	TSS1500
cg22827210	68.73 ± 5.95	61.89 ± 7.23	-6.84	3.2 x 10-4	0.050	12	103522312	CHST11	Body
cg01872593	68.38 ± 6.08	61.54 ± 7.15	-6.84	2.5 x 10-4	0.045	14	53516010
cg24222083	66.04 ± 6.16	59.20 ± 5.98	-6.84	2.1 x 10-5	0.017	17	36075995	KRT222	TSS1500
cg26530706	29.21 ± 5.52	22.37 ± 4.78	-6.84	1.6 x 10-4	0.037	18	30427091	DTNA;DTNA;DTNA;DTNA	TSS200;5'UTR;5'UTR;5'UTR
cg21514997	28.41 ± 19.93	21.57 ± 11.41	-6.84	1.7 x 10-4	0.038	2	158882024	CCDC148;CCDC148	Body;Body
cg26403223	63.63 ± 5.82	56.79 ± 5.45	-6.83	8.1 x 10-6	0.012	1	207346323
cg14003265	61.37 ± 7.06	54.54 ± 6.67	-6.83	2.4 x 10-5	0.018	9	138916320	TRAF2	Body
cg24072947	37.04 ± 5.60	30.21 ± 5.54	-6.83	1.2 x 10-4	0.033	3	138157473
cg07022343	49.11 ± 7.02	42.28 ± 5.71	-6.83	3.0 x 10-4	0.049	1	228274793	GALNT2	Body	S_Shelf
cg23270841	61.82 ± 6.34	54.99 ± 6.44	-6.83	8.8 x 10-5	0.029	2	205237948	PARD3B;PARD3B;PARD3B	Body;Body;Body
cg02665650	53.94 ± 5.88	47.11 ± 5.14	-6.83	3.7 x 10-5	0.021	6	35092816	ANKS1A	Body
cg01083652	69.56 ± 6.80	62.73 ± 7.41	-6.83	3.0 x 10-4	0.049	15	69416262	THSD4	Body
cg14253327	35.18 ± 6.09	28.36 ± 5.83	-6.82	2.8 x 10-4	0.048	9	102830018	LPPR1	TSS1500	N_Shore
cg07711099	51.11 ± 6.66	44.28 ± 6.60	-6.82	2.8 x 10-4	0.048	17	7562300	DNAH2	TSS1500	S_Shore
cg11318133	50.30 ± 5.39	43.48 ± 6.18	-6.82	1.1 x 10-5	0.013	12	111900651	OAS2;OAS2;OAS2	TSS200;TSS200;TSS200
cg19719478	46.89 ± 6.35	40.08 ± 4.29	-6.82	1.4 x 10-4	0.036	12	13420485	C12orf36	Body
cg01287833	81.58 ± 6.06	74.76 ± 6.49	-6.82	3.5 x 10-5	0.021	6	31221005	CCHCR1;CCHCR1;CCHCR1	Body;Body;Body
cg17182817	64.86 ± 4.76	58.05 ± 6.58	-6.81	2.7 x 10-5	0.018	10	112614545
cg09508668	72.73 ± 4.66	65.92 ± 5.63	-6.81	1.5 x 10-5	0.015	13	27429046			N_Shelf
cg09546258	37.23 ± 5.87	30.42 ± 5.38	-6.81	8.7 x 10-5	0.029	11	68201571
cg13573245	71.73 ± 5.29	64.93 ± 5.98	-6.81	2.2 x 10-4	0.043	19	5864990	CAPS;CAPS	TSS1500;TSS1500	N_Shore
cg04155862	47.70 ± 5.75	40.90 ± 5.23	-6.80	2.7 x 10-4	0.047	3	129023862	MGLL;MGLL;MGLL	5'UTR;5'UTR;1stExon	N_Shore
cg14841929	30.84 ± 3.65	24.04 ± 4.06	-6.80	1.7 x 10-5	0.016	5	138542188	SIL1;SIL1	5'UTR;5'UTR
cg06341047	43.55 ± 4.45	36.75 ± 4.42	-6.80	2.7 x 10-6	0.008	3	70131067
cg14678680	75.52 ± 5.34	68.72 ± 5.42	-6.79	2.3 x 10-5	0.018	12	38555057	SLC2A13	Body
cg00792015	46.95 ± 4.83	40.16 ± 4.55	-6.79	1.5 x 10-5	0.015	2	218174714	DIRC3	Body
cg03876150	67.72 ± 4.94	60.93 ± 6.67	-6.79	1.1 x 10-4	0.032	2	101735800	MAP4K4;MAP4K4;MAP4K4	Body;Body;Body
cg03616827	62.59 ± 5.64	55.80 ± 4.14	-6.79	1.4 x 10-4	0.035	8	135766949	ZFAT;ZFAT;ZFAT	5'UTR;Body;5'UTR
cg27306443	23.33 ± 5.99	16.54 ± 3.80	-6.79	2.1 x 10-6	0.008	6	136214511	PDE7B	TSS200
cg01347553	60.69 ± 6.45	53.91 ± 10.90	-6.78	6.2 x 10-6	0.011	12	1777025	CACNA2D4	Body	Island
cg00845245	71.01 ± 5.56	64.23 ± 6.93	-6.78	3.6 x 10-5	0.021	17	68047698			N_Shore
cg07567376	75.62 ± 6.56	68.84 ± 6.79	-6.78	1.3 x 10-4	0.034	10	59941511	BICC1	TSS1500	N_Shore
cg24513571	79.92 ± 4.87	73.15 ± 11.19	-6.77	3.0 x 10-4	0.049	12	6356859	SCNN1A	TSS200
cg02914800	78.80 ± 4.20	72.03 ± 6.50	-6.77	1.2 x 10-4	0.033	7	93387904	GNG11	TSS1500
cg24621042	60.82 ± 7.86	54.05 ± 7.79	-6.77	1.9 x 10-4	0.040	14	93927028	SERPINA1;SERPINA1;SERPINA1;SERPINA1;SERPINA1;SERPINA1;SERPINA1;SERPINA1;SERPINA1;SERPINA1	TSS1500;TSS1500;TSS1500;TSS1500;TSS1500;TSS1500;TSS1500;TSS1500;TSS1500;TSS1500
cg18376497	70.16 ± 6.75	63.39 ± 7.24	-6.77	3.1 x 10-4	0.049	4	143708072	INPP4B;INPP4B	5'UTR;5'UTR
cg27585939	30.89 ± 4.53	24.12 ± 2.80	-6.77	4.2 x 10-6	0.010	11	108488817
cg15636295	63.62 ± 6.81	56.85 ± 6.61	-6.77	1.9 x 10-4	0.040	5	139705434	HBEGF	Body	N_Shore
cg16693313	32.02 ± 5.91	25.26 ± 6.23	-6.77	1.2 x 10-4	0.034	10	30187665
cg05267204	71.50 ± 5.64	64.74 ± 6.69	-6.76	3.8 x 10-6	0.009	2	55214503
cg25058482	63.42 ± 6.49	56.66 ± 7.62	-6.76	1.0 x 10-4	0.031	2	161701561	TANK;TANK	TSS200;TSS200
cg25731261	71.45 ± 5.68	64.69 ± 7.15	-6.76	8.7 x 10-5	0.029	19	52427858	BBC3;BBC3;BBC3;BBC3;BBC3;BBC3	1stExon;5'UTR;1stExon;5'UTR;1stExon;5'UTR	S_Shore
cg07392324	46.88 ± 6.69	40.12 ± 4.10	-6.76	5.9 x 10-5	0.025	7	107432576			S_Shore
cg04192867	30.65 ± 4.19	23.89 ± 2.75	-6.76	1.3 x 10-6	0.006	10	93637033			Island
cg23966017	69.64 ± 4.38	62.88 ± 6.60	-6.76	1.2 x 10-4	0.033	10	77953682	C10orf11	Body
cg13547053	65.12 ± 4.83	58.37 ± 3.52	-6.75	8.2 x 10-6	0.012	2	178893110	OSBPL6;OSBPL6	TSS200;Body
cg25424029	75.57 ± 6.42	68.82 ± 6.63	-6.75	2.3 x 10-4	0.044	13	109638178	COL4A1	Body
cg18960629	66.85 ± 6.12	60.10 ± 5.44	-6.75	2.1 x 10-5	0.017	17	33838978			Island
cg00781047	51.12 ± 5.71	44.37 ± 4.97	-6.75	1.1 x 10-4	0.032	X	17563104	NHS;NHS	TSS1500;Body
cg24057710	28.29 ± 4.93	21.55 ± 3.36	-6.75	7.6 x 10-5	0.028	11	125816305	KIRREL3;KIRREL3	Body;Body
cg18119407	72.40 ± 5.54	65.66 ± 6.36	-6.74	2.8 x 10-5	0.019	2	201688749	CFLAR;CFLAR	TSS1500;TSS1500	N_Shore
cg02924943	29.64 ± 4.05	22.91 ± 3.26	-6.74	3.6 x 10-7	0.004	3	135608016			N_Shore
cg12924309	74.27 ± 6.98	67.54 ± 7.24	-6.74	6.5 x 10-5	0.027	12	123671729
cg23611697	74.16 ± 4.74	67.43 ± 7.92	-6.73	2.9 x 10-4	0.048	2	102032876
cg07446509	27.41 ± 5.49	20.68 ± 3.35	-6.73	4.4 x 10-5	0.023	14	104175885			N_Shore
cg23322114	52.49 ± 5.67	45.76 ± 3.88	-6.73	4.0 x 10-6	0.010	7	1393138			S_Shelf
cg01152073	26.20 ± 4.68	19.47 ± 3.60	-6.73	1.6 x 10-4	0.037	5	179179181	SQSTM1;SQSTM1;SQSTM1	5'UTR;5'UTR;TSS1500	N_Shore
cg08922729	40.53 ± 4.58	33.81 ± 3.63	-6.72	3.0 x 10-5	0.019	1	21786144
cg13692543	69.05 ± 6.49	62.32 ± 7.95	-6.72	2.5 x 10-4	0.045	9	35500933	RUSC2	5'UTR
cg05068951	58.69 ± 6.13	51.97 ± 6.00	-6.72	8.1 x 10-5	0.029	14	94791859	CLMN	Body
cg20420433	22.72 ± 4.49	16.00 ± 3.68	-6.72	8.6 x 10-6	0.012	7	156497322	MNX1	TSS1500	S_Shore
cg07557173	66.20 ± 6.72	59.48 ± 6.50	-6.72	8.9 x 10-5	0.030	3	58078226	FLNB;FLNB;FLNB;FLNB	Body;Body;Body;Body
cg20737909	67.42 ± 6.26	60.70 ± 8.08	-6.71	1.7 x 10-5	0.016	11	1463596	HCCA2	Body
cg06850099	72.12 ± 6.89	65.41 ± 8.19	-6.71	2.4 x 10-4	0.044	1	181336974	LAMC1	Body
cg03420068	28.62 ± 3.65	21.91 ± 2.76	-6.71	4.2 x 10-5	0.022	3	114424494	BOC	5'UTR
cg09632136	64.28 ± 8.11	57.57 ± 5.19	-6.71	8.9 x 10-5	0.029	11	113670871	NNMT	TSS1500
cg24003508	54.37 ± 5.72	47.66 ± 5.71	-6.71	1.0 x 10-5	0.013	10	3814387	KLF6;KLF6;KLF6;KLF6	Body;Body;Body;Body	S_Shore
cg24806326	70.52 ± 7.31	63.81 ± 7.27	-6.71	2.8 x 10-4	0.048	17	40563114	PLCD3	Body	N_Shore
cg20669414	44.97 ± 6.05	38.27 ± 5.34	-6.70	2.4 x 10-4	0.045	17	35062155	STARD3;STARD3;STARD3	5'UTR;5'UTR;5'UTR
cg07005444	34.57 ± 5.17	27.87 ± 4.50	-6.70	1.6 x 10-5	0.015	17	3767545	P2RX1	TSS1500
cg20439101	75.39 ± 4.59	68.69 ± 5.91	-6.70	1.6 x 10-5	0.015	5	56151256	MAP3K1	Body	S_Shelf
cg07797853	57.39 ± 6.76	50.69 ± 7.30	-6.70	1.6 x 10-4	0.037	6	41580010			N_Shore
cg17207552	58.15 ± 9.54	51.46 ± 6.65	-6.70	2.0 x 10-4	0.041	X	39652719
cg24024528	67.15 ± 4.49	60.46 ± 5.08	-6.70	7.3 x 10-5	0.028	12	57765050
cg27377632	56.14 ± 6.14	49.45 ± 8.87	-6.69	2.8 x 10-4	0.047	19	628895	FSTL3	Body	N_Shore
cg10804254	73.50 ± 4.23	66.81 ± 5.08	-6.69	2.5 x 10-5	0.018	1	216699870
cg06800962	56.20 ± 5.39	49.51 ± 6.74	-6.69	7.8 x 10-5	0.028	3	150578719	TM4SF1	TSS1500
cg18621256	51.97 ± 6.94	45.29 ± 6.99	-6.68	1.8 x 10-4	0.039	10	119211434
cg13171643	74.30 ± 4.95	67.62 ± 6.51	-6.68	1.5 x 10-4	0.037	10	131214179	MGMT	Body
cg09075063	38.38 ± 7.67	31.70 ± 5.39	-6.68	3.1 x 10-5	0.019	X	39921603	BCOR;BCOR	TSS200;TSS200	S_Shore
cg16426366	68.65 ± 8.15	61.97 ± 9.45	-6.68	2.8 x 10-4	0.048	8	1906643			N_Shelf
cg22768487	60.42 ± 6.59	53.75 ± 6.43	-6.67	1.0 x 10-4	0.032	22	45148917	CELSR1	Body	N_Shore
cg03140118	30.65 ± 5.00	23.97 ± 5.51	-6.67	8.6 x 10-5	0.029	1	37711907	ZC3H12A	TSS1500	N_Shore
cg16131053	74.40 ± 5.38	67.73 ± 7.58	-6.67	9.1 x 10-5	0.030	18	43713274			S_Shore
cg25862063	77.42 ± 5.54	70.76 ± 4.79	-6.67	2.8 x 10-5	0.019	3	195405387			S_Shore
cg13619387	72.07 ± 7.12	65.41 ± 5.76	-6.66	4.6 x 10-5	0.023	9	91240133	SEMA4D;SEMA4D	5'UTR;5'UTR
cg08133629	57.72 ± 5.13	51.06 ± 5.23	-6.66	2.9 x 10-6	0.008	3	135559722	AMOTL2	Body	N_Shelf
cg08355863	63.84 ± 6.96	57.18 ± 7.11	-6.66	1.1 x 10-4	0.032	6	33695474			N_Shore
cg24295985	51.72 ± 3.75	45.06 ± 4.20	-6.66	3.8 x 10-7	0.004	1	2421245	PLCH2	Body	N_Shelf
cg21411366	43.54 ± 6.71	36.89 ± 6.50	-6.66	2.9 x 10-4	0.048	4	24406274	SOD3;SOD3	5'UTR;1stExon	N_Shelf
cg04885825	62.24 ± 6.96	55.59 ± 7.64	-6.65	3.0 x 10-4	0.049	1	64311111	ROR1;ROR1	Body;Body
cg06603923	38.18 ± 6.38	31.54 ± 5.55	-6.65	3.5 x 10-5	0.021	7	150848894	RHEB	TSS1500	S_Shore
cg10397932	62.68 ± 6.92	56.04 ± 6.11	-6.64	2.6 x 10-4	0.046	1	2156015	SKI	Body
cg26021007	38.59 ± 5.44	31.95 ± 4.48	-6.64	1.9 x 10-6	0.008	17	42638039
cg06661612	72.73 ± 6.00	66.09 ± 5.21	-6.64	3.1 x 10-4	0.049	21	45672009	COL18A1	Body	Island
cg09140531	61.08 ± 4.04	54.45 ± 5.24	-6.63	2.4 x 10-5	0.018	6	48186873
cg19901403	62.14 ± 6.53	55.52 ± 6.94	-6.62	2.1 x 10-4	0.042	8	74495076
cg13825083	61.89 ± 7.48	55.27 ± 5.45	-6.62	2.4 x 10-4	0.044	22	23309367	GGT1	TSS1500
cg21008969	68.16 ± 7.80	61.54 ± 7.58	-6.62	2.2 x 10-4	0.043	12	3550858	PRMT8	Body
cg12966875	68.25 ± 6.19	61.63 ± 6.66	-6.62	9.6 x 10-5	0.031	20	43317160	SLPI	TSS1500
cg21791252	35.16 ± 4.19	28.54 ± 4.33	-6.62	6.0 x 10-5	0.026	6	33972734
cg27657537	44.44 ± 4.97	37.82 ± 4.48	-6.62	1.5 x 10-5	0.015	22	19193762	MED15;MED15	Body;Body	S_Shore
cg10257049	59.90 ± 6.56	53.29 ± 7.67	-6.62	3.2 x 10-4	0.050	5	154210501	C5orf4	TSS200
cg21498475	61.33 ± 5.78	54.72 ± 5.86	-6.61	6.8 x 10-6	0.011	12	112221852	SLC24A6	3'UTR
cg22083047	71.82 ± 3.79	65.21 ± 3.27	-6.61	2.2 x 10-7	0.004	3	64186504	PRICKLE2	TSS1500
cg02538248	49.50 ± 8.41	42.89 ± 6.66	-6.61	1.0 x 10-4	0.031	16	73603144	ZNRF1	Body
cg22900476	73.04 ± 5.61	66.43 ± 6.91	-6.61	2.5 x 10-4	0.045	2	173356191	RAPGEF4	Body
cg23468130	32.81 ± 5.52	26.20 ± 4.47	-6.61	1.7 x 10-4	0.038	7	114349296	MDFIC;MDFIC;MDFIC	TSS200;TSS200;TSS200	N_Shore
cg15926910	72.78 ± 6.18	66.18 ± 7.66	-6.61	3.1 x 10-4	0.049	10	25508905	GPR158	Body	S_Shelf
cg01635555	60.40 ± 6.95	53.79 ± 8.26	-6.61	2.6 x 10-4	0.046	16	71658765			S_Shore
cg02349468	76.05 ± 7.71	69.45 ± 12.05	-6.60	2.1 x 10-4	0.042	5	1146661	SLC12A7	Body	Island
cg17822779	57.21 ± 5.79	50.61 ± 4.84	-6.60	1.5 x 10-4	0.037	8	135243508
cg04976685	20.94 ± 5.93	14.34 ± 3.66	-6.60	8.5 x 10-5	0.029	17	40805068			Island
cg05046589	56.96 ± 4.67	50.36 ± 3.03	-6.60	3.2 x 10-4	0.050	10	29010540	BAMBI	Body	S_Shelf
cg07820189	23.57 ± 4.14	16.98 ± 2.10	-6.59	3.2 x 10-8	0.003	1	181416138
cg15854001	75.38 ± 5.34	68.79 ± 6.33	-6.59	1.2 x 10-4	0.034	2	86414211	REEP1;REEP1;REEP1;REEP1	Body;Body;Body;Body	N_Shelf
cg11358405	72.41 ± 6.64	65.82 ± 7.95	-6.59	2.5 x 10-4	0.045	15	89183976
cg25143652	72.81 ± 5.84	66.22 ± 7.33	-6.59	4.2 x 10-6	0.010	20	61639114	PTK6;PTK6	1stExon;5'UTR	Island
cg15126957	25.28 ± 4.04	18.69 ± 3.14	-6.59	1.0 x 10-5	0.013	5	179179200	SQSTM1;SQSTM1;SQSTM1	5'UTR;5'UTR;TSS1500	N_Shore
cg11147278	62.92 ± 4.47	56.33 ± 4.92	-6.59	4.4 x 10-5	0.023	10	34102240
cg14152591	73.92 ± 4.64	67.33 ± 7.03	-6.59	5.1 x 10-5	0.024	10	14627926	FAM107B	Body
cg24877842	58.31 ± 5.91	51.73 ± 7.45	-6.58	5.0 x 10-5	0.024	3	42176902	TRAK1;TRAK1	1stExon;Body
cg08105396	40.95 ± 5.79	34.37 ± 4.96	-6.58	4.3 x 10-5	0.023	1	151805682	S100A2	TSS1500
cg06121226	70.50 ± 7.28	63.93 ± 7.53	-6.58	2.2 x 10-4	0.043	4	72352924	SLC4A4;SLC4A4	Body;Body
cg15824094	82.58 ± 4.15	76.00 ± 6.51	-6.58	6.5 x 10-6	0.011	1	2418865	PLCH2	Body
cg27460040	70.83 ± 4.22	64.26 ± 4.48	-6.57	2.9 x 10-4	0.048	8	38768152	TACC1;TACC1;TACC1	Body;Body;5'UTR	S_Shelf
cg13260976	30.46 ± 6.26	23.89 ± 3.84	-6.57	1.7 x 10-4	0.038	10	111717094
cg25318211	62.33 ± 5.52	55.76 ± 6.55	-6.57	3.6 x 10-6	0.009	6	109885126	MICAL1;MICAL1	TSS1500;TSS1500	S_Shore
cg21857959	24.28 ± 5.58	17.71 ± 3.68	-6.57	2.7 x 10-4	0.047	3	184379689	MCF2L2	3'UTR	Island
cg21253721	42.26 ± 6.46	35.70 ± 4.08	-6.57	2.3 x 10-4	0.044	17	1148842	TUSC5	3'UTR
cg03374643	36.23 ± 5.84	29.67 ± 3.77	-6.56	1.3 x 10-4	0.034	10	98262412	TLL2	Body	Island
cg24056365	68.86 ± 5.81	62.31 ± 5.58	-6.56	2.3 x 10-4	0.044	1	110636138
cg10626556	63.29 ± 5.98	56.73 ± 5.01	-6.56	5.2 x 10-5	0.024	20	36055111	KIAA0406	Body
cg27601906	77.03 ± 5.12	70.47 ± 6.61	-6.56	2.7 x 10-4	0.046	8	95340811	GEM;GEM	Body;Body	N_Shelf
cg26766885	68.56 ± 6.24	62.01 ± 7.49	-6.55	2.3 x 10-4	0.043	7	96058121
cg26094842	47.46 ± 6.14	40.91 ± 4.88	-6.55	8.2 x 10-6	0.012	10	114466937	VTI1A	Body
cg17934470	75.03 ± 5.44	68.48 ± 7.33	-6.55	2.8 x 10-5	0.019	5	49995460			N_Shelf
cg06242102	65.24 ± 4.75	58.69 ± 4.31	-6.55	1.7 x 10-4	0.038	7	157253771	PTPRN2;PTPRN2;PTPRN2	Body;Body;Body	Island
cg11783364	31.38 ± 4.28	24.83 ± 4.29	-6.55	3.9 x 10-5	0.022	12	67086405
cg01417669	59.40 ± 6.30	52.85 ± 6.26	-6.55	6.7 x 10-5	0.027	2	24126958	FKBP1B;FKBP1B	Body;Body	S_Shore
cg19103536	55.89 ± 6.65	49.35 ± 6.53	-6.54	1.9 x 10-4	0.040	17	60828349
cg02204442	60.85 ± 6.01	54.31 ± 4.71	-6.54	2.7 x 10-5	0.019	10	1224378	ADARB2	Body	S_Shelf
cg14955259	62.74 ± 5.42	56.20 ± 4.47	-6.54	7.6 x 10-6	0.012	10	80454799	LOC283050;LOC283050;LOC283050	Body;Body;Body
cg06857473	53.90 ± 5.73	47.37 ± 5.50	-6.53	2.7 x 10-4	0.047	14	76850207	POMT2	Body
cg19169932	63.68 ± 5.72	57.16 ± 5.71	-6.53	6.3 x 10-5	0.026	15	60649247
cg17904575	49.08 ± 5.71	42.55 ± 6.06	-6.53	1.7 x 10-4	0.039	14	101360123	PPP2R5C;PPP2R5C;PPP2R5C;PPP2R5C;PPP2R5C	Body;Body;Body;Body;Body
cg17652424	64.68 ± 6.10	58.15 ± 6.91	-6.53	1.2 x 10-5	0.014	22	36904064	PLA2G6;PLA2G6	5'UTR;5'UTR	N_Shelf
cg14397231	41.30 ± 4.73	34.78 ± 4.28	-6.52	2.5 x 10-4	0.045	4	125159491
cg24165638	77.72 ± 6.24	71.21 ± 6.05	-6.51	2.1 x 10-4	0.042	19	782456	AZU1	Body	N_Shelf
cg05199904	68.89 ± 5.36	62.38 ± 5.23	-6.51	4.1 x 10-5	0.022	5	71287447
cg04715245	34.14 ± 4.73	27.63 ± 2.89	-6.51	1.1 x 10-5	0.013	1	152643715	IL6R;IL6R	TSS1500;TSS1500	N_Shore
cg23246821	23.58 ± 5.54	17.07 ± 3.75	-6.51	3.0 x 10-4	0.049	3	150578263	TM4SF1	TSS200
cg15104031	58.96 ± 7.36	52.45 ± 6.08	-6.51	2.3 x 10-4	0.044	1	151856152	S100A14	TSS1500
cg00283857	74.22 ± 5.85	67.71 ± 5.43	-6.50	2.3 x 10-4	0.044	6	157938172	ZDHHC14;ZDHHC14	Body;Body	S_Shelf
cg24045357	52.27 ± 6.34	45.76 ± 6.65	-6.50	1.5 x 10-4	0.037	2	177156693
cg07371413	66.33 ± 5.76	59.83 ± 7.15	-6.50	5.8 x 10-5	0.025	6	129019079
cg07163480	63.95 ± 6.41	57.45 ± 6.56	-6.50	7.1 x 10-5	0.027	2	235672221
cg13531120	39.56 ± 5.08	33.07 ± 5.97	-6.49	1.7 x 10-4	0.038	13	110320976	C13orf29	TSS1500
cg05398905	41.91 ± 6.56	35.42 ± 5.67	-6.49	2.4 x 10-4	0.044	17	78440498	TBCD	Body
cg07751196	25.57 ± 5.35	19.09 ± 4.03	-6.48	1.9 x 10-4	0.040	9	115955852			N_Shore
cg00175901	47.59 ± 4.33	41.11 ± 4.93	-6.48	5.5 x 10-5	0.025	12	111900673	OAS2;OAS2;OAS2;OAS2;OAS2;OAS2	1stExon;5'UTR;5'UTR;1stExon;1stExon;5'UTR
cg02950354	69.70 ± 6.00	63.23 ± 5.43	-6.48	1.1 x 10-5	0.013	14	94854231	CLMN	Body	N_Shore
cg18204684	64.66 ± 6.71	58.18 ± 7.89	-6.48	1.1 x 10-4	0.032	4	100078734
cg08927738	44.55 ± 7.18	38.07 ± 6.11	-6.47	1.3 x 10-4	0.034	20	52120801	BCAS1	TSS200
cg19389370	77.52 ± 4.30	71.05 ± 5.37	-6.47	1.2 x 10-5	0.014	11	10118060	SBF2	Body
cg16623941	63.54 ± 5.29	57.08 ± 5.40	-6.47	1.1 x 10-4	0.033	11	70688096
cg21194517	52.59 ± 5.26	46.12 ± 5.97	-6.47	8.4 x 10-5	0.029	9	95047351	WNK2	Body	N_Shelf
cg13797402	64.46 ± 6.21	58.00 ± 6.49	-6.47	4.1 x 10-5	0.022	4	14527503
cg14116056	75.68 ± 7.05	69.22 ± 7.21	-6.46	1.9 x 10-4	0.040	7	35010307	DPY19L1	Body
cg18978531	28.89 ± 5.20	22.43 ± 4.13	-6.46	2.1 x 10-4	0.042	15	68190863
cg14969094	51.86 ± 3.86	45.41 ± 5.20	-6.45	1.0 x 10-4	0.031	3	158330697
cg26140475	27.55 ± 4.89	21.11 ± 4.36	-6.45	5.7 x 10-5	0.025	8	126594740
cg24547885	18.47 ± 4.94	12.03 ± 2.65	-6.44	2.5 x 10-4	0.045	2	179623113
cg21583016	70.16 ± 3.52	63.72 ± 4.46	-6.44	1.8 x 10-6	0.008	1	7461762	CAMTA1	Body
cg01351300	68.98 ± 5.17	62.54 ± 5.53	-6.44	2.8 x 10-4	0.048	4	115092528	ARSJ	Body
cg06623778	69.51 ± 6.46	63.06 ± 6.74	-6.44	1.6 x 10-4	0.037	1	838272			S_Shelf
cg13949086	39.61 ± 4.95	33.17 ± 4.51	-6.44	2.0 x 10-4	0.041	10	50527562	CHAT;CHAT;CHAT;CHAT;CHAT;CHAT;CHAT	Body;Body;Body;Body;Body;Body;Body
cg13886799	30.98 ± 5.41	24.54 ± 4.37	-6.44	2.6 x 10-4	0.046	2	241776621	ANO7;ANO7;ANO7;ANO7	5'UTR;1stExon;5'UTR;1stExon
cg05223441	70.68 ± 6.60	64.25 ± 7.42	-6.44	2.9 x 10-5	0.019	6	43926898
cg25609749	67.79 ± 5.50	61.35 ± 7.26	-6.43	5.7 x 10-5	0.025	6	3688351	C6orf145	Body
cg20893936	65.89 ± 5.77	59.46 ± 6.21	-6.43	3.1 x 10-5	0.020	2	101046873	TBC1D8	Body
cg23732182	57.39 ± 7.15	50.96 ± 6.40	-6.43	2.9 x 10-4	0.048	21	43722518	C21orf84	Body
cg11134430	54.80 ± 5.60	48.37 ± 6.13	-6.43	1.7 x 10-5	0.016	3	195470120			Island
cg13860928	67.27 ± 6.17	60.84 ± 6.70	-6.43	1.4 x 10-4	0.035	1	207982498
cg22389949	50.34 ± 3.65	43.92 ± 4.34	-6.42	3.6 x 10-6	0.009	6	152044731
cg23734137	66.19 ± 4.20	59.77 ± 4.10	-6.42	1.1 x 10-6	0.006	15	94669118	NR2F2	TSS1500	S_Shore
cg18680181	48.36 ± 7.95	41.94 ± 6.47	-6.42	3.5 x 10-5	0.021	14	34699062	KIAA0391	Body
cg13655615	40.95 ± 5.79	34.54 ± 4.84	-6.42	2.0 x 10-4	0.041	9	91481030	LOC100129066	Body	N_Shore
cg08530064	41.35 ± 5.57	34.93 ± 2.77	-6.42	1.9 x 10-5	0.016	7	150229326
cg24757778	55.13 ± 5.99	48.72 ± 6.08	-6.41	7.9 x 10-6	0.012	10	60286398
cg16049283	45.88 ± 5.08	39.47 ± 5.11	-6.41	5.7 x 10-6	0.011	1	6342193	ACOT7;ACOT7;ACOT7;ACOT7	Body;Body;TSS1500;Body
cg23547429	21.76 ± 3.85	15.37 ± 3.38	-6.39	1.7 x 10-6	0.007	11	56951601	SLC43A3;SLC43A3;SLC43A3;SLC43A3	TSS1500;1stExon;5'UTR;TSS1500	S_Shore
cg09745987	37.88 ± 6.80	31.49 ± 6.35	-6.39	5.9 x 10-5	0.025	16	17226367	XYLT1	Body
cg02379856	64.83 ± 6.01	58.44 ± 5.00	-6.39	6.2 x 10-5	0.026	4	114725228	CAMK2D;CAMK2D;CAMK2D;CAMK2D;CAMK2D;CAMK2D	Body;Body;Body;Body;Body;Body
cg12471051	64.35 ± 6.54	57.96 ± 6.85	-6.39	1.1 x 10-4	0.032	1	17721329
cg01751800	62.60 ± 3.82	56.21 ± 4.57	-6.39	5.9 x 10-5	0.026	4	78039415	ANKRD56	TSS1500	S_Shore
cg00920139	69.12 ± 5.66	62.73 ± 5.69	-6.38	1.2 x 10-4	0.033	8	22511418	PDLIM2	3'UTR	N_Shore
cg06663923	59.91 ± 7.14	53.53 ± 5.03	-6.38	1.6 x 10-4	0.037	X	48907711	MAGIX;MAGIX;MAGIX;MAGIX;MAGIX	Body;1stExon;Body;Body;5'UTR	N_Shore
cg10800483	72.45 ± 6.19	66.07 ± 4.96	-6.38	9.7 x 10-5	0.031	X	114704593	PLS3	5'UTR	S_Shelf
cg22378252	51.08 ± 4.49	44.70 ± 4.84	-6.38	6.2 x 10-8	0.003	6	10629438	GCNT2	TSS200
cg06339706	71.69 ± 6.59	65.31 ± 7.06	-6.38	3.2 x 10-5	0.020	19	54063097	PLEKHA4;PLEKHA4	5'UTR;5'UTR
cg20995304	77.52 ± 5.53	71.14 ± 7.02	-6.38	2.8 x 10-4	0.048	12	46482434	HDAC7;HDAC7	Body;Body
cg02325250	57.81 ± 7.46	51.43 ± 6.24	-6.38	1.7 x 10-4	0.039	5	131437188	CSF2	TSS200
cg05381729	60.66 ± 7.10	54.28 ± 5.86	-6.38	7.8 x 10-5	0.028	20	60748859	SLCO4A1	5'UTR	S_Shelf
cg08461576	32.19 ± 6.97	25.82 ± 4.94	-6.37	3.3 x 10-6	0.009	4	102496652
cg00973309	64.88 ± 4.63	58.52 ± 6.03	-6.37	1.5 x 10-4	0.037	15	72898182	LMAN1L	Body
cg20918393	24.52 ± 5.55	18.16 ± 4.32	-6.35	1.2 x 10-5	0.014	20	19815136
cg05343811	68.66 ± 5.10	62.31 ± 6.33	-6.35	2.0 x 10-4	0.041	14	74660649	NEK9	Body	N_Shelf
cg21964391	52.18 ± 6.27	45.83 ± 4.85	-6.35	2.4 x 10-4	0.045	1	216319991
cg02499308	76.29 ± 5.35	69.94 ± 5.99	-6.35	1.7 x 10-5	0.016	2	135311250	ACMSD	TSS1500
cg04821520	63.36 ± 5.44	57.01 ± 6.30	-6.35	3.1 x 10-4	0.050	11	37482285
cg26689934	76.33 ± 6.08	69.98 ± 6.86	-6.35	9.9 x 10-5	0.031	1	10762089	CASZ1;CASZ1	5'UTR;5'UTR
cg23682609	60.64 ± 7.06	54.29 ± 5.28	-6.34	1.9 x 10-4	0.040	20	52120772	BCAS1	TSS200
cg24766327	55.09 ± 5.20	48.76 ± 3.88	-6.34	1.9 x 10-5	0.016	10	34051181
cg04280548	73.89 ± 6.22	67.56 ± 6.71	-6.33	1.9 x 10-4	0.040	11	119497982	TRIM29	Body
cg27558693	57.11 ± 4.54	50.78 ± 4.19	-6.33	8.4 x 10-6	0.012	1	85483220
cg02560388	34.21 ± 4.53	27.88 ± 4.65	-6.33	6.5 x 10-5	0.027	2	11887409
cg24268343	64.14 ± 11.11	57.81 ± 9.93	-6.33	4.7 x 10-5	0.023	X	56276911	KLF8;KLF8	Body;Body	S_Shore
cg13523245	44.41 ± 5.00	38.09 ± 3.99	-6.32	6.0 x 10-5	0.026	9	131293205			S_Shelf
cg14014593	71.75 ± 6.32	65.43 ± 6.57	-6.32	2.4 x 10-4	0.044	3	103392089
cg21145624	22.71 ± 4.93	16.40 ± 3.00	-6.32	1.7 x 10-4	0.038	19	52614711	MEIS3;MEIS3	TSS200;TSS200	S_Shore
cg11946666	61.39 ± 5.98	55.07 ± 2.72	-6.32	7.1 x 10-7	0.005	1	3237455	PRDM16;PRDM16	Body;Body
cg08318732	52.36 ± 5.98	46.04 ± 5.33	-6.32	2.9 x 10-4	0.048	19	57884389	ZNF83	Body	N_Shore
cg24793124	56.46 ± 5.19	50.15 ± 6.93	-6.31	2.3 x 10-4	0.044	6	106652767	PRDM1;PRDM1	Body;TSS1500
cg09649347	75.68 ± 5.45	69.36 ± 5.49	-6.31	1.5 x 10-4	0.036	10	116297541	ABLIM1;ABLIM1;ABLIM1	Body;Body;Body
cg00453735	61.73 ± 7.59	55.41 ± 6.71	-6.31	9.8 x 10-5	0.031	10	33361736
cg26168881	55.37 ± 5.89	49.06 ± 5.76	-6.31	2.1 x 10-5	0.017	2	9368621	ASAP2;ASAP2	Body;Body
cg07925587	67.83 ± 6.59	61.52 ± 7.94	-6.31	1.6 x 10-4	0.037	12	50869591	KRT80;KRT80	Body;Body
cg23407151	73.42 ± 5.77	67.11 ± 7.41	-6.31	1.8 x 10-4	0.039	6	53687757
cg13389502	49.81 ± 5.88	43.50 ± 5.91	-6.31	1.5 x 10-4	0.037	17	1908190	HIC1;HIC1	Body;Body	Island
cg02064360	47.10 ± 6.22	40.79 ± 5.55	-6.31	2.5 x 10-4	0.045	2	219562345			N_Shelf
cg01213447	64.57 ± 4.95	58.26 ± 5.86	-6.30	9.9 x 10-5	0.031	15	94672580	NR2F2	Body	N_Shore
cg21167963	73.49 ± 5.04	67.19 ± 6.25	-6.30	6.5 x 10-6	0.011	9	70976820	TJP2	5'UTR	N_Shore
cg07201717	44.39 ± 5.18	38.09 ± 3.83	-6.30	3.9 x 10-5	0.021	1	24904534
cg01261194	56.40 ± 6.96	50.10 ± 6.09	-6.30	6.5 x 10-5	0.027	1	3329984	PRDM16;PRDM16	Body;Body	N_Shore
cg19750282	43.40 ± 5.37	37.10 ± 4.54	-6.30	8.8 x 10-5	0.029	6	43778497
cg05647720	74.09 ± 5.56	67.80 ± 5.70	-6.29	7.6 x 10-6	0.012	2	231609230	C2orf72	TSS1500	N_Shore
cg08330247	85.79 ± 3.80	79.50 ± 5.07	-6.29	1.4 x 10-4	0.035	10	6337917
cg08216584	76.97 ± 6.18	70.67 ± 6.51	-6.29	1.8 x 10-4	0.039	4	72275073	SLC4A4;SLC4A4	5'UTR;5'UTR	S_Shelf
cg23647143	44.09 ± 12.35	37.80 ± 10.28	-6.29	3.9 x 10-5	0.022	X	9392556	TBL1X;TBL1X;TBL1X;TBL1X	5'UTR;5'UTR;TSS1500;5'UTR	N_Shore
cg04651042	23.85 ± 5.42	17.56 ± 4.63	-6.29	2.6 x 10-4	0.046	7	37923465	SFRP4	TSS1500	S_Shore
cg15721238	61.82 ± 5.02	55.53 ± 4.39	-6.28	1.1 x 10-5	0.014	3	198004805	PAK2	Body
cg18703983	78.32 ± 3.67	72.03 ± 5.43	-6.28	6.9 x 10-7	0.005	2	17960818	KCNS3	5'UTR
cg25399541	64.68 ± 4.77	58.40 ± 3.77	-6.28	8.4 x 10-5	0.029	7	45588920	ADCY1	Body
cg25656762	63.15 ± 6.00	56.87 ± 5.61	-6.28	2.4 x 10-4	0.045	5	60963485
cg06834177	89.32 ± 5.03	83.05 ± 6.28	-6.27	2.7 x 10-5	0.018	1	6256430	ACOT7;ACOT7;ACOT7;ACOT7	Body;Body;Body;Body
cg08844698	70.50 ± 5.16	64.23 ± 6.18	-6.27	5.2 x 10-5	0.024	16	83743108
cg07161827	38.67 ± 4.81	32.40 ± 4.63	-6.27	4.3 x 10-5	0.023	2	71534067	DYSF;DYSF;DYSF;DYSF;DYSF;DYSF;DYSF	TSS200;TSS200;TSS200;TSS200;TSS200;TSS200;TSS200	Island
cg05647733	45.27 ± 4.47	39.00 ± 3.31	-6.27	4.4 x 10-5	0.023	12	104998452	NUAK1	Body
cg15692360	73.94 ± 5.23	67.68 ± 5.84	-6.26	1.0 x 10-4	0.031	20	6052267	FERMT1	TSS200	S_Shore
cg11714334	14.78 ± 4.99	8.52 ± 2.52	-6.26	1.3 x 10-4	0.034	22	37968038	PDGFB;PDGFB	Body;TSS1500	N_Shore
cg06325540	81.83 ± 7.42	75.57 ± 7.39	-6.26	8.5 x 10-5	0.029	16	1123619			S_Shelf
cg15464148	58.68 ± 4.34	52.42 ± 4.46	-6.26	9.2 x 10-5	0.030	12	6615318	LPAR5	5'UTR
cg16850945	67.39 ± 7.13	61.13 ± 8.45	-6.26	2.7 x 10-4	0.046	3	52463269	TNNC1;NISCH	TSS200;TSS1500	N_Shore
cg01601949	46.54 ± 5.42	40.28 ± 5.20	-6.26	1.0 x 10-4	0.031	2	16071776			Island
cg24872815	48.06 ± 5.65	41.81 ± 4.80	-6.25	4.1 x 10-5	0.022	2	65477045	SPRED2	Body
cg25655489	56.18 ± 5.15	49.93 ± 4.19	-6.25	5.2 x 10-5	0.024	5	57519965
cg26165286	38.75 ± 5.62	32.50 ± 3.73	-6.25	6.6 x 10-7	0.005	1	223024836
cg07843390	66.77 ± 5.95	60.52 ± 7.00	-6.24	2.5 x 10-4	0.045	19	2492015	GNG7	5'UTR	Island
cg27364319	29.30 ± 4.54	23.06 ± 3.98	-6.24	1.4 x 10-4	0.035	12	51913104	RARG	TSS1500	S_Shore
cg17568962	61.84 ± 6.21	55.60 ± 6.62	-6.24	8.0 x 10-5	0.029	6	35564290	TEAD3	5'UTR	S_Shore
cg13324103	68.78 ± 5.94	62.54 ± 7.24	-6.24	2.6 x 10-5	0.018	10	29988434	SVIL	5'UTR
cg18515872	75.94 ± 4.29	69.70 ± 4.40	-6.24	1.4 x 10-4	0.035	14	72013214	RGS6	Body
cg19064304	61.14 ± 5.47	54.90 ± 5.87	-6.24	1.9 x 10-4	0.040	15	61187505
cg04702872	20.08 ± 4.37	13.84 ± 2.90	-6.24	1.6 x 10-4	0.037	2	45730462			N_Shore
cg19566658	69.43 ± 6.01	63.19 ± 7.88	-6.24	3.1 x 10-4	0.049	7	100304177	TRIP6	Body	S_Shelf
cg06169746	70.64 ± 5.96	64.41 ± 7.38	-6.23	1.1 x 10-4	0.032	3	120902183			N_Shelf
cg13828610	65.25 ± 5.46	59.02 ± 5.77	-6.23	8.2 x 10-6	0.012	6	3770985
cg15994604	53.95 ± 4.42	47.73 ± 5.14	-6.23	2.3 x 10-4	0.044	11	34633259	EHF	Body
cg20950033	85.96 ± 4.86	79.73 ± 6.75	-6.22	1.8 x 10-5	0.016	14	19968621	KLHL33	Body
cg18065599	71.72 ± 6.68	65.50 ± 7.62	-6.22	7.1 x 10-5	0.027	11	47925571
cg21012061	65.86 ± 4.97	59.64 ± 6.56	-6.22	1.3 x 10-4	0.034	1	203835180	MFSD4	Body
cg14957186	37.80 ± 3.51	31.59 ± 2.57	-6.21	2.5 x 10-7	0.004	10	72647779	UNC5B	Body	Island
cg00510870	32.71 ± 4.20	26.49 ± 3.68	-6.21	3.1 x 10-5	0.020	8	29266719			Island
cg15684702	56.11 ± 5.24	49.89 ± 7.15	-6.21	3.0 x 10-4	0.048	1	45070032	PTCH2;PTCH2	Body;Body
cg26541218	69.03 ± 6.92	62.82 ± 7.42	-6.21	6.0 x 10-5	0.026	7	47792912	PKD1L1	Body
cg10212621	30.33 ± 4.93	24.12 ± 4.14	-6.21	2.9 x 10-5	0.019	1	120113172	HMGCS2;HMGCS2	TSS200;TSS200
cg17552116	68.36 ± 4.88	62.16 ± 6.14	-6.20	6.4 x 10-5	0.026	3	128204203	PLXNA1	Body
cg00719224	70.63 ± 6.02	64.42 ± 4.92	-6.20	7.7 x 10-7	0.006	X	133509233	MIR424;MGC16121;MIR503	TSS1500;TSS1500;TSS1500	N_Shore
cg26915889	57.05 ± 5.20	50.85 ± 5.63	-6.20	6.9 x 10-6	0.012	1	111916235
cg02515899	74.72 ± 4.80	68.53 ± 5.58	-6.20	2.0 x 10-6	0.008	10	77989056
cg13552373	38.88 ± 4.85	32.69 ± 3.55	-6.19	2.5 x 10-4	0.045	9	91481089	LOC100129066	Body	Island
cg10716120	61.47 ± 5.04	55.28 ± 4.94	-6.19	3.1 x 10-5	0.020	1	2396581	PLCH2	TSS1500	N_Shelf
cg20968743	66.94 ± 6.02	60.75 ± 7.33	-6.19	4.4 x 10-6	0.010	11	44840541	TSPAN18	5'UTR
cg09845604	60.70 ± 6.35	54.51 ± 6.74	-6.19	1.8 x 10-4	0.039	1	3219781	PRDM16;PRDM16	Body;Body
cg15763670	61.27 ± 6.89	55.08 ± 7.30	-6.19	2.4 x 10-4	0.044	10	73143241	C10orf105;C10orf105;CDH23	3'UTR;3'UTR;Body
cg19553402	56.64 ± 5.71	50.46 ± 6.39	-6.18	1.3 x 10-5	0.014	22	49089586	PLXNB2	TSS1500	S_Shore
cg19907725	70.37 ± 7.07	64.18 ± 6.73	-6.18	1.1 x 10-4	0.032	1	151806021	S100A2	TSS1500
cg21449597	53.07 ± 3.71	46.88 ± 5.85	-6.18	9.7 x 10-8	0.003	4	154256278
cg03721528	61.59 ± 6.40	55.41 ± 6.56	-6.18	1.9 x 10-4	0.040	7	120755136	WNT16;WNT16	TSS1500;Body	N_Shore
cg06104914	70.67 ± 3.47	64.49 ± 5.56	-6.18	1.0 x 10-4	0.031	6	39112601
cg26478401	76.75 ± 4.72	70.58 ± 6.59	-6.18	1.0 x 10-4	0.031	10	90739900	FAS;FAS;FAS;FAS;FAS;FAS;FAS;ACTA2	TSS1500;TSS1500;TSS1500;TSS1500;TSS1500;TSS1500;TSS1500;5'UTR	N_Shore
cg15854394	58.39 ± 5.46	52.22 ± 5.64	-6.17	2.4 x 10-4	0.044	8	22825775	PEBP4	Body
cg26215727	53.11 ± 5.10	46.95 ± 6.08	-6.16	1.2 x 10-5	0.014	12	6355798	SCNN1A;SCNN1A;SCNN1A	Body;TSS1500;TSS1500
cg08707617	34.99 ± 8.04	28.82 ± 5.97	-6.16	2.8 x 10-4	0.047	X	39829296	BCOR;BCOR;BCOR;BCOR	5'UTR;5'UTR;5'UTR;5'UTR	S_Shore
cg07560587	76.18 ± 5.59	70.02 ± 6.02	-6.16	1.8 x 10-4	0.039	16	86574075	BANP;BANP	Body;Body	N_Shelf
cg11825899	58.41 ± 4.45	52.24 ± 4.52	-6.16	9.1 x 10-7	0.006	9	35834849	TMEM8B;TMEM8B;TMEM8B	Body;Body;Body	N_Shore
cg19314352	26.31 ± 4.94	20.15 ± 2.62	-6.16	1.6 x 10-5	0.015	17	35754923	RARA;RARA;RARA;RARA	Body;Body;Body;Body	Island
cg27149179	53.57 ± 4.98	47.40 ± 5.36	-6.16	1.0 x 10-4	0.031	11	86129496
cg04599946	63.34 ± 5.98	57.18 ± 8.36	-6.16	1.3 x 10-4	0.034	16	84493981	IRF8	5'UTR	S_Shelf
cg23521140	78.51 ± 5.12	72.35 ± 6.96	-6.16	1.1 x 10-4	0.032	2	37471105
cg05950755	45.48 ± 5.07	39.33 ± 3.80	-6.15	6.6 x 10-5	0.027	19	17813486	JAK3	Body	Island
cg15855251	52.10 ± 5.27	45.95 ± 4.39	-6.15	6.5 x 10-6	0.011	6	169941946	C6orf208;C6orf122	Body;TSS1500
cg22434923	53.34 ± 8.02	47.19 ± 5.09	-6.15	1.0 x 10-4	0.031	21	45114349	PTTG1IP	Body	N_Shelf
cg00081919	60.09 ± 7.01	53.93 ± 6.09	-6.15	8.9 x 10-5	0.029	2	43040975
cg00574196	48.26 ± 5.72	42.11 ± 5.48	-6.15	1.6 x 10-4	0.037	1	22010579	LDLRAD2	TSS1500	N_Shelf
cg02459569	71.44 ± 6.26	65.29 ± 7.15	-6.15	2.7 x 10-4	0.046	1	149211258	LASS2;LASS2	5'UTR;5'UTR	N_Shore
cg01693193	72.51 ± 5.35	66.36 ± 5.69	-6.15	4.6 x 10-5	0.023	11	2661729	KCNQ1;KCNQ1OT1;KCNQ1	Body;Body;Body
cg08794544	26.93 ± 4.84	20.79 ± 3.54	-6.14	1.7 x 10-4	0.038	11	45782094	SLC35C1;SLC35C1;SLC35C1	TSS200;TSS1500;TSS200	N_Shore
cg23205886	63.35 ± 6.03	57.21 ± 6.33	-6.14	4.6 x 10-5	0.023	5	138639665	SNHG4;MATR3	Body;5'UTR	S_Shore
cg15681255	59.16 ± 6.31	53.03 ± 6.68	-6.14	2.3 x 10-4	0.043	8	27248058	PTK2B;PTK2B;PTK2B;PTK2B	5'UTR;5'UTR;5'UTR;5'UTR
cg13452215	57.08 ± 5.18	50.95 ± 4.30	-6.13	1.4 x 10-4	0.035	1	42403023	GUCA2A	TSS200
cg25291653	28.91 ± 5.12	22.77 ± 3.47	-6.13	1.1 x 10-5	0.014	20	19815145
cg27136023	43.44 ± 5.56	37.31 ± 4.32	-6.13	1.9 x 10-4	0.040	6	30282630	TRIM26	5'UTR
cg10518475	74.03 ± 5.82	67.90 ± 6.15	-6.13	7.9 x 10-5	0.029	3	125561873	KALRN;KALRN	Body;Body
cg20778199	55.47 ± 4.71	49.34 ± 5.57	-6.13	1.1 x 10-5	0.013	6	148062574
cg12109291	37.85 ± 4.31	31.73 ± 3.76	-6.12	2.7 x 10-5	0.018	2	45085621			Island
cg00206332	44.78 ± 8.32	38.66 ± 6.33	-6.12	4.2 x 10-5	0.022	X	150891640	GABRE	Body	N_Shore
cg01214847	79.45 ± 5.72	73.33 ± 5.63	-6.12	1.9 x 10-4	0.040	21	42689155	TMPRSS3;TMPRSS3;TMPRSS3;TMPRSS3	1stExon;5'UTR;5'UTR;1stExon
cg07980854	61.23 ± 6.56	55.11 ± 5.88	-6.11	9.4 x 10-5	0.030	20	57019733			S_Shelf
cg05721773	43.02 ± 4.87	36.90 ± 4.95	-6.11	1.2 x 10-4	0.033	1	205149959	FAIM3;FAIM3;FAIM3	Body;Body;Body	S_Shore
cg12011977	33.04 ± 5.42	26.93 ± 4.00	-6.11	2.6 x 10-5	0.018	10	122205725	PPAPDC1A	TSS1500	N_Shore
cg20567368	70.83 ± 6.12	64.72 ± 5.85	-6.11	1.5 x 10-5	0.015	10	7623087
cg18767846	50.63 ± 4.48	44.53 ± 5.04	-6.10	2.1 x 10-5	0.017	2	182011451
cg25565203	61.29 ± 4.00	55.19 ± 4.46	-6.10	3.6 x 10-6	0.009	5	57024984
cg20054111	68.26 ± 5.98	62.16 ± 6.68	-6.10	2.5 x 10-4	0.045	4	141048496	MAML3	Body
cg16379205	42.40 ± 4.02	36.31 ± 2.84	-6.09	3.7 x 10-7	0.004	10	49130160	FRMPD2;FRMPD2	Body;Body
cg18356190	68.69 ± 5.20	62.61 ± 6.23	-6.08	6.5 x 10-6	0.011	4	75183124	CXCL2	Body	N_Shore
cg21949305	69.22 ± 5.79	63.14 ± 6.15	-6.08	1.2 x 10-4	0.033	22	23158655	C22orf45;ADORA2A	Body;5'UTR
cg24395504	55.04 ± 5.80	48.97 ± 5.15	-6.08	5.2 x 10-5	0.024	6	154911601
cg04762552	63.17 ± 10.26	57.09 ± 8.48	-6.07	4.8 x 10-5	0.024	X	42520604			N_Shore
cg03072665	59.39 ± 5.61	53.31 ± 5.97	-6.07	3.1 x 10-5	0.020	2	242150379	BOK	Body	S_Shelf
cg21215576	57.32 ± 6.30	51.26 ± 6.40	-6.07	1.2 x 10-4	0.033	8	124286941	FAM83A;FAM83A	Body;Body	N_Shore
cg26965639	65.29 ± 5.46	59.23 ± 6.44	-6.07	2.8 x 10-4	0.047	7	142316856	TRPV5	Body
cg21544931	41.63 ± 6.19	35.56 ± 4.42	-6.06	1.3 x 10-4	0.034	11	36431320	PRR5L;PRR5L;PRR5L;PRR5L	Body;Body;Body;Body
cg14750367	49.27 ± 5.74	43.21 ± 3.20	-6.06	2.1 x 10-7	0.004	8	105326403	RIMS2;RIMS2	Body;Body
cg23328852	47.84 ± 5.83	41.78 ± 3.33	-6.06	1.4 x 10-4	0.035	5	132974168	FSTL4	5'UTR	N_Shore
cg17466952	54.47 ± 5.66	48.42 ± 5.63	-6.06	4.4 x 10-5	0.023	8	22900341	RHOBTB2	TSS1500
cg16569650	64.98 ± 5.06	58.92 ± 4.84	-6.05	2.7 x 10-5	0.018	7	2739598	GNA12	Body	N_Shore
cg06351796	39.59 ± 5.41	33.54 ± 4.79	-6.05	8.3 x 10-6	0.012	6	16453613	ATXN1;ATXN1	5'UTR;5'UTR
cg04937184	74.27 ± 5.61	68.23 ± 9.31	-6.04	1.5 x 10-4	0.036	14	53493595	BMP4;BMP4	TSS1500;TSS1500	S_Shore
cg25000600	47.79 ± 6.38	41.75 ± 5.82	-6.04	4.4 x 10-5	0.023	17	7562270	DNAH2	TSS1500	S_Shore
cg19591417	61.81 ± 3.87	55.76 ± 4.20	-6.04	3.2 x 10-4	0.050	10	4385585
cg07380540	39.39 ± 5.22	33.35 ± 4.44	-6.04	4.8 x 10-5	0.023	1	1815721			S_Shelf
cg06359703	43.27 ± 6.31	37.23 ± 8.64	-6.04	8.6 x 10-5	0.029	1	41619884			Island
cg21756208	63.16 ± 7.67	57.12 ± 7.08	-6.03	3.6 x 10-5	0.021	3	135629095
cg16389901	81.87 ± 5.09	75.83 ± 6.98	-6.03	7.6 x 10-5	0.028	14	53493557	BMP4;BMP4	TSS1500;TSS1500	S_Shore
cg02692177	54.89 ± 4.93	48.86 ± 4.43	-6.03	1.8 x 10-4	0.039	2	42172875
cg16932827	72.03 ± 6.24	66.00 ± 6.64	-6.03	4.4 x 10-5	0.023	3	195471333			S_Shore
cg13802966	61.57 ± 5.80	55.54 ± 7.15	-6.03	2.7 x 10-5	0.018	11	104411044	CASP1;CASP1;CASP1;CASP1;CASP1	Body;Body;Body;Body;Body
cg20559943	39.29 ± 5.40	33.26 ± 4.08	-6.03	2.4 x 10-4	0.045	4	186057750
cg23705098	45.45 ± 5.57	39.43 ± 4.45	-6.02	3.2 x 10-4	0.050	7	1256379			S_Shelf
cg00483992	48.98 ± 5.37	42.96 ± 4.65	-6.02	1.1 x 10-4	0.032	1	35222123			N_Shore
cg15552491	56.84 ± 5.92	50.82 ± 4.11	-6.02	1.7 x 10-4	0.038	11	118542495			N_Shelf
cg09861057	68.08 ± 4.85	62.07 ± 5.96	-6.01	1.6 x 10-5	0.015	1	152759571	TDRD10;TDRD10	Body;Body
cg17939585	70.62 ± 5.35	64.60 ± 7.47	-6.01	3.5 x 10-5	0.021	22	49089612	PLXNB2	TSS1500	S_Shore
cg27428414	40.72 ± 5.76	34.71 ± 4.56	-6.01	2.3 x 10-4	0.044	10	99333932	DHDPSL;DHDPSL	TSS200;TSS200
cg13187188	72.43 ± 5.33	66.42 ± 5.19	-6.01	3.0 x 10-4	0.049	11	66976435	GPR152	1stExon
cg10369242	53.43 ± 6.53	47.42 ± 5.58	-6.01	9.8 x 10-5	0.031	12	50911753	KRT7	TSS1500	N_Shore
cg12546785	63.36 ± 5.47	57.35 ± 5.77	-6.00	1.2 x 10-4	0.033	17	17555914	RAI1	5'UTR
cg17896243	61.44 ± 3.88	55.44 ± 6.38	-6.00	1.8 x 10-4	0.039	8	26179542
cg17552801	25.10 ± 4.17	19.10 ± 2.81	-6.00	1.2 x 10-5	0.014	10	99322111	ANKRD2;ANKRD2	TSS200;TSS200	S_Shore
cg09913813	65.22 ± 5.13	59.22 ± 6.50	-6.00	2.0 x 10-4	0.041	11	126078995	KIRREL3;KIRREL3	Body;Body
cg00687714	75.30 ± 5.64	69.30 ± 6.19	-6.00	6.2 x 10-6	0.011	16	21180388	CRYM;CRYM	Body;Body
cg10350350	52.97 ± 5.52	46.97 ± 6.52	-6.00	1.1 x 10-4	0.032	11	43940553
cg12950645	69.92 ± 7.59	63.92 ± 7.55	-6.00	1.5 x 10-4	0.036	15	69197659			S_Shelf
cg09146900	23.43 ± 5.73	17.43 ± 2.99	-6.00	2.5 x 10-5	0.018	16	1078416	C1QTNF8	3'UTR	N_Shore
cg23683800	45.76 ± 4.12	39.77 ± 5.06	-6.00	3.1 x 10-5	0.020	10	115076093
cg01276497	52.62 ± 4.51	46.62 ± 5.51	-6.00	2.9 x 10-4	0.048	11	33680299	C11orf91	TSS1500	S_Shore
cg14069287	30.03 ± 5.46	24.04 ± 3.73	-5.99	2.3 x 10-4	0.044	4	169868188	PALLD;PALLD;PALLD	Body;Body;Body
cg10336193	60.14 ± 6.75	54.15 ± 6.58	-5.99	5.7 x 10-5	0.025	1	204915012
cg19375810	53.61 ± 6.58	47.63 ± 5.79	-5.99	3.2 x 10-4	0.050	3	42762931	CCDC13	Body
cg04071398	77.06 ± 4.75	71.07 ± 6.50	-5.99	5.4 x 10-8	0.003	6	137405689	IL20RA	Body	N_Shore
cg15250073	72.51 ± 5.86	66.52 ± 6.10	-5.99	2.1 x 10-4	0.042	6	16877459
cg19270739	48.04 ± 5.27	42.05 ± 4.90	-5.98	2.9 x 10-6	0.008	1	1358709			N_Shore
cg19791221	59.82 ± 4.02	53.84 ± 4.65	-5.98	3.5 x 10-6	0.009	21	35090158	RUNX1;RUNX1	Body;Body	S_Shelf
cg10258817	70.22 ± 6.14	64.24 ± 6.32	-5.97	2.3 x 10-4	0.044	16	29862805
cg00821310	63.17 ± 5.32	57.20 ± 5.43	-5.97	1.3 x 10-4	0.034	1	6343320	ACOT7;ACOT7;ACOT7;ACOT7	Body;5'UTR;1stExon;Body
cg20060185	93.86 ± 2.43	87.89 ± 5.78	-5.97	1.2 x 10-5	0.014	12	129728904
cg23911852	57.28 ± 4.07	51.31 ± 2.72	-5.97	1.5 x 10-4	0.036	1	2399713	PLCH2	Body	Island
cg09586924	56.31 ± 5.94	50.35 ± 5.22	-5.97	1.2 x 10-4	0.033	11	129538025	ST14	Body	S_Shelf
cg10558233	52.24 ± 5.42	46.27 ± 4.70	-5.96	2.3 x 10-6	0.008	8	94961789
cg01425762	70.88 ± 5.84	64.92 ± 6.13	-5.96	5.3 x 10-6	0.011	16	80224134	CMIP;CMIP	Body;Body
cg09686013	70.20 ± 6.61	64.23 ± 7.23	-5.96	1.2 x 10-4	0.033	5	167662101	WWC1;WWC1;WWC1	Body;Body;Body
cg08795084	67.19 ± 5.19	61.23 ± 5.40	-5.96	1.8 x 10-5	0.016	5	60007313	DEPDC1B;DEPDC1B	Body;Body
cg07408148	72.71 ± 4.38	66.75 ± 5.45	-5.96	1.6 x 10-5	0.015	5	15074403
cg15997429	57.93 ± 6.59	51.98 ± 6.38	-5.95	2.5 x 10-4	0.045	6	168457558	DACT2	Body
cg14527110	30.71 ± 3.52	24.77 ± 2.82	-5.95	1.1 x 10-4	0.032	5	131589191	P4HA2;P4HA2;P4HA2;P4HA2;P4HA2	5'UTR;5'UTR;5'UTR;5'UTR;5'UTR	N_Shore
cg26581504	58.30 ± 5.53	52.35 ± 4.43	-5.95	1.0 x 10-5	0.013	11	111552173	BCO2;BCO2	TSS200;Body
cg11689753	36.97 ± 5.31	31.03 ± 4.80	-5.94	1.1 x 10-4	0.032	10	6861054
cg17586885	72.37 ± 4.09	66.43 ± 5.28	-5.94	1.5 x 10-4	0.036	6	166179949
cg27560796	52.30 ± 4.60	46.37 ± 4.44	-5.93	8.0 x 10-6	0.012	6	33972667
cg00063982	69.86 ± 3.34	63.93 ± 2.90	-5.93	6.0 x 10-6	0.011	1	52813079
cg17919667	41.38 ± 3.19	35.45 ± 2.61	-5.93	1.0 x 10-6	0.006	5	176445769	FGFR4;FGFR4	TSS1500;TSS1500	N_Shore
cg04139043	72.13 ± 4.64	66.20 ± 6.66	-5.92	5.5 x 10-7	0.005	1	18065878
cg26109145	75.59 ± 5.37	69.67 ± 6.43	-5.92	2.7 x 10-5	0.019	17	76660472	BAIAP2;BAIAP2;BAIAP2;BAIAP2	Body;Body;Body;Body	S_Shore
cg20565082	52.24 ± 6.09	46.33 ± 5.73	-5.91	3.0 x 10-4	0.049	5	60561266
cg00484122	27.59 ± 4.44	21.68 ± 3.16	-5.91	5.8 x 10-5	0.025	2	20442546
cg17322774	61.78 ± 5.24	55.87 ± 5.19	-5.91	1.3 x 10-5	0.014	7	157917578	PTPRN2;PTPRN2;PTPRN2	Body;Body;Body
cg18375642	68.35 ± 4.49	62.43 ± 5.34	-5.91	1.5 x 10-4	0.036	1	169421099	FMO2;FMO2	5'UTR;1stExon
cg12458003	58.43 ± 5.51	52.52 ± 4.14	-5.91	3.7 x 10-8	0.003	1	203227449	NFASC;NFASC;NFASC;NFASC	Body;Body;Body;Body
cg23344780	58.58 ± 4.22	52.67 ± 5.60	-5.91	9.4 x 10-6	0.013	19	53521299	EMP3	5'UTR	N_Shelf
cg22380178	65.85 ± 5.13	59.94 ± 6.34	-5.91	7.1 x 10-6	0.012	15	27767987
cg13765685	70.84 ± 6.53	64.93 ± 5.98	-5.91	1.8 x 10-4	0.039	2	217904397	DIRC3	Body
cg18856043	38.16 ± 4.67	32.25 ± 2.97	-5.91	3.6 x 10-5	0.021	6	31953718	SLC44A4	Body
cg02011430	61.36 ± 7.15	55.46 ± 6.35	-5.90	3.1 x 10-4	0.049	16	83568098	ZDHHC7;ZDHHC7	Body;Body
cg18838941	76.64 ± 5.60	70.73 ± 5.08	-5.90	1.7 x 10-4	0.039	10	15416945	FAM171A1	Body
cg05538432	68.96 ± 5.73	63.06 ± 6.43	-5.90	1.9 x 10-4	0.040	12	7038012	C1S;C1S	TSS1500;TSS1500
cg08548284	76.36 ± 3.56	70.46 ± 4.78	-5.90	1.7 x 10-7	0.003	1	14254759
cg02601893	55.35 ± 5.73	49.45 ± 5.56	-5.90	9.8 x 10-5	0.031	22	41852960	BIK	Body
cg01751802	62.97 ± 5.73	57.07 ± 5.15	-5.89	6.6 x 10-5	0.027	19	11170639	KANK2	TSS1500	S_Shore
cg03078551	53.48 ± 6.19	47.58 ± 8.14	-5.89	2.8 x 10-4	0.047	17	39011824
cg03230175	63.92 ± 5.42	58.03 ± 4.73	-5.89	6.8 x 10-5	0.027	2	156999708	GPD2;GPD2	TSS1500;TSS1500	N_Shore
cg22115994	59.24 ± 5.74	53.35 ± 6.37	-5.89	3.0 x 10-4	0.049	21	43659129	SIK1	3'UTR	N_Shelf
cg09185998	50.30 ± 4.05	44.41 ± 4.91	-5.89	1.2 x 10-6	0.006	1	2418796	PLCH2	Body
cg09968461	76.85 ± 3.54	70.97 ± 3.88	-5.89	2.7 x 10-4	0.046	2	40224333	SLC8A1;SLC8A1;SLC8A1;SLC8A1	Body;Body;Body;Body
cg05177060	25.66 ± 4.89	19.77 ± 4.19	-5.89	2.4 x 10-4	0.044	7	142221404
cg01975591	59.89 ± 14.01	54.01 ± 12.78	-5.88	1.1 x 10-4	0.032	X	9392530	TBL1X;TBL1X;TBL1X;TBL1X	5'UTR;5'UTR;TSS1500;5'UTR	N_Shore
cg04951797	66.33 ± 5.92	60.45 ± 5.23	-5.88	1.3 x 10-4	0.035	3	20201968	SGOL1;SGOL1;SGOL1;SGOL1;SGOL1;SGOL1	5'UTR;5'UTR;5'UTR;5'UTR;5'UTR;5'UTR	N_Shore
cg26071033	63.59 ± 5.60	57.71 ± 7.42	-5.88	2.7 x 10-5	0.019	11	104421228	CASP1;CASP1;CASP1;CARD16;CASP1;CARD16;CASP1	Body;Body;Body;1stExon;Body;1stExon;Body
cg25278144	65.77 ± 5.37	59.88 ± 4.71	-5.88	6.0 x 10-7	0.005	17	75576835	TBC1D16	Body	N_Shelf
cg27055365	75.46 ± 4.58	69.58 ± 6.80	-5.88	4.8 x 10-5	0.023	1	117490879	VTCN1	3'UTR
cg25207127	39.33 ± 4.82	33.45 ± 4.08	-5.88	7.0 x 10-5	0.027	10	50491995	CHAT;CHAT;CHAT;CHAT;CHAT;CHAT;CHAT	TSS200;5'UTR;TSS200;5'UTR;TSS200;TSS200;5'UTR	N_Shore
cg14457284	52.83 ± 5.86	46.95 ± 4.42	-5.88	3.4 x 10-5	0.020	9	134842805	GFI1B;GFI1B	TSS1500;TSS1500
cg08116137	64.48 ± 5.10	58.60 ± 5.74	-5.88	3.4 x 10-5	0.020	2	73724161	NAT8;ALMS1P	TSS1500;TSS1500
cg13651986	49.85 ± 6.00	43.97 ± 4.17	-5.88	6.5 x 10-5	0.027	2	175256693	WIPF1	TSS1500	S_Shore
cg14567085	36.79 ± 3.79	30.92 ± 2.39	-5.87	7.5 x 10-6	0.012	9	132401628			N_Shore
cg05191839	62.66 ± 4.98	56.78 ± 5.63	-5.87	1.8 x 10-6	0.007	13	49717266
cg22513528	58.19 ± 4.70	52.31 ± 3.68	-5.87	1.5 x 10-7	0.003	15	75648728
cg05730975	73.05 ± 5.27	67.18 ± 5.95	-5.87	1.5 x 10-4	0.036	2	214700727	SPAG16	Body
cg13944685	43.20 ± 4.48	37.34 ± 4.84	-5.86	1.9 x 10-5	0.016	11	71388291	IL18BP;IL18BP;IL18BP;IL18BP;IL18BP;IL18BP	TSS200;5'UTR;TSS1500;5'UTR;5'UTR;1stExon
cg16622520	72.22 ± 4.40	66.35 ± 4.94	-5.86	6.3 x 10-5	0.026	10	97254750	SORBS1;SORBS1	5'UTR;5'UTR
cg05501742	19.12 ± 4.81	13.26 ± 2.84	-5.86	1.6 x 10-4	0.037	16	66892	MPG;MPG;MPG	TSS200;TSS1500;TSS1500	N_Shore
cg26993035	69.73 ± 5.72	63.87 ± 5.78	-5.86	1.3 x 10-4	0.034	6	72051874			N_Shelf
cg16675485	61.93 ± 4.91	56.07 ± 2.93	-5.86	9.8 x 10-6	0.013	2	5972890
cg15428620	62.13 ± 5.45	56.28 ± 5.41	-5.85	1.1 x 10-4	0.032	10	102782825	SFXN3	Body	S_Shore
cg03600094	69.15 ± 6.30	63.30 ± 5.93	-5.85	1.5 x 10-4	0.036	11	2438051	KCNQ1;KCNQ1	TSS1500;Body
cg20651995	58.38 ± 4.67	52.54 ± 5.41	-5.84	2.1 x 10-4	0.042	2	69378975
cg06854264	62.11 ± 6.21	56.26 ± 6.12	-5.84	2.4 x 10-5	0.018	1	199127877	C1orf106	Body	S_Shore
cg02586910	30.02 ± 4.23	24.17 ± 3.68	-5.84	1.2 x 10-4	0.033	12	6184864	CD9	Body
cg06136702	54.42 ± 6.52	48.58 ± 6.50	-5.84	8.5 x 10-5	0.029	6	31190610	PSORS1C1;PSORS1C1	1stExon;5'UTR
cg14667273	56.13 ± 5.85	50.29 ± 4.72	-5.84	4.2 x 10-5	0.022	1	1359797	VWA1;VWA1	TSS1500;TSS1500	N_Shore
cg06496666	61.61 ± 5.64	55.77 ± 6.22	-5.84	1.8 x 10-5	0.016	16	85798974
cg24223942	27.23 ± 4.24	21.40 ± 3.41	-5.84	1.3 x 10-4	0.034	17	26177060	CRLF3	TSS1500	S_Shore
cg10717869	23.12 ± 4.14	17.29 ± 3.13	-5.83	1.2 x 10-4	0.033	1	204047535	SLC41A1	5'UTR	N_Shore
cg01239651	58.30 ± 4.93	52.47 ± 3.92	-5.83	3.9 x 10-5	0.021	5	67619354	PIK3R1;PIK3R1	Body;TSS1500	N_Shore
cg22065526	27.52 ± 5.14	21.69 ± 3.53	-5.83	2.1 x 10-4	0.042	2	220145165	OBSL1;INHA	TSS1500;TSS200	S_Shore
cg20468415	55.88 ± 5.50	50.05 ± 6.28	-5.83	1.6 x 10-4	0.037	8	41712130	ANK1;ANK1;ANK1;ANK1;ANK1	Body;Body;Body;Body;Body
cg13493563	61.60 ± 5.71	55.78 ± 4.60	-5.82	5.7 x 10-5	0.025	9	131299917			S_Shore
cg00073090	57.67 ± 4.75	51.85 ± 5.54	-5.82	1.0 x 10-5	0.013	19	1216879			Island
cg01423389	75.40 ± 5.15	69.58 ± 6.54	-5.82	2.4 x 10-4	0.045	3	172229280			S_Shore
cg17656763	57.62 ± 5.55	51.80 ± 6.18	-5.82	2.9 x 10-6	0.008	12	64213346
cg13670057	53.59 ± 5.66	47.77 ± 4.59	-5.82	1.2 x 10-4	0.034	9	132711766	ABL1;ABL1	Body;Body
cg18705155	67.85 ± 5.34	62.03 ± 5.52	-5.82	1.0 x 10-4	0.031	6	39302055	KCNK5	Body	N_Shelf
cg16105569	66.89 ± 3.17	61.08 ± 7.06	-5.81	6.6 x 10-5	0.027	12	27518735	C12orf70	Body
cg23227824	73.54 ± 5.54	67.73 ± 6.76	-5.81	2.9 x 10-4	0.048	12	102504147	STAB2	TSS1500
cg15322230	65.89 ± 12.89	60.09 ± 11.17	-5.81	3.0 x 10-4	0.049	X	39900411	BCOR;BCOR	5'UTR;5'UTR	Island
cg04730768	67.00 ± 6.74	61.19 ± 6.58	-5.81	2.4 x 10-4	0.044	10	50486268	CHAT	TSS1500	N_Shore
cg16811988	61.24 ± 4.08	55.44 ± 4.74	-5.80	2.9 x 10-5	0.019	3	42078142
cg08074555	71.55 ± 4.90	65.75 ± 5.81	-5.80	2.4 x 10-4	0.045	16	2024796	SLC9A3R2;SLC9A3R2	Body;Body	N_Shore
cg17435307	30.98 ± 4.21	25.18 ± 3.95	-5.80	2.5 x 10-4	0.045	19	52617430			S_Shore
cg00340958	35.68 ± 4.76	29.89 ± 4.63	-5.80	1.5 x 10-6	0.007	20	47762065	B4GALT5	Body	N_Shore
cg01668008	74.26 ± 4.33	68.46 ± 5.07	-5.79	9.1 x 10-5	0.030	8	134770669
cg25979829	68.01 ± 6.33	62.22 ± 6.64	-5.79	2.0 x 10-4	0.041	22	23328181	GGT1;GGT1;GGT1	TSS1500;TSS1500;5'UTR
cg19293468	75.62 ± 4.05	69.83 ± 7.46	-5.79	2.3 x 10-4	0.044	17	1920150	SMG6;SMG6	Body;Body
cg22370326	61.50 ± 6.25	55.71 ± 7.04	-5.79	5.5 x 10-5	0.025	2	109730798	ANKRD57	1stExon	S_Shore
cg20809470	24.60 ± 5.46	18.82 ± 3.51	-5.79	3.1 x 10-4	0.049	11	22321413	SLC17A6	Body	S_Shore
cg07340894	67.73 ± 4.69	61.95 ± 5.13	-5.79	7.3 x 10-5	0.028	8	8276184	PRAGMIN	Body
cg20363347	65.01 ± 5.82	59.23 ± 6.05	-5.78	1.2 x 10-4	0.034	11	68818049	MYEOV	TSS200
cg07421329	36.75 ± 6.41	30.97 ± 3.85	-5.78	2.1 x 10-4	0.042	8	16953276	EFHA2	Body
cg05950943	61.50 ± 6.25	55.72 ± 5.68	-5.78	1.1 x 10-4	0.032	16	2460972	NTN3	TSS1500	N_Shore
cg05582690	82.78 ± 5.30	77.00 ± 7.29	-5.78	1.7 x 10-4	0.039	2	127875376			Island
cg10646080	51.01 ± 5.39	45.23 ± 3.91	-5.78	3.7 x 10-6	0.009	X	130019502	FLJ30058	TSS1500	N_Shore
cg05883128	54.16 ± 3.85	48.39 ± 4.57	-5.77	5.0 x 10-5	0.024	4	169475706	DDX60	5'UTR	N_Shore
cg02574734	61.63 ± 4.29	55.86 ± 3.89	-5.77	2.6 x 10-7	0.004	1	116170874			N_Shore
cg00887755	53.55 ± 5.22	47.78 ± 4.60	-5.76	1.7 x 10-4	0.038	2	68725200	PROKR1	TSS1500	S_Shore
cg03231596	64.75 ± 5.63	58.99 ± 5.35	-5.76	1.0 x 10-4	0.031	8	13031917	DLC1;DLC1	Body;Body	N_Shore
cg02534780	59.95 ± 4.33	54.19 ± 3.94	-5.76	2.9 x 10-4	0.048	X	130033191	FLJ30058	5'UTR	N_Shore
cg10586672	77.47 ± 4.27	71.71 ± 3.63	-5.76	1.4 x 10-7	0.003	3	14489661	SLC6A6;SLC6A6	Body;Body
cg17435560	72.31 ± 5.14	66.56 ± 6.82	-5.76	3.0 x 10-5	0.019	13	27427338			S_Shore
cg26166595	37.38 ± 5.42	31.62 ± 5.32	-5.75	2.3 x 10-5	0.018	11	11955291	DKK3;DKK3;DKK3	Body;Body;Body
cg04230438	45.49 ± 4.54	39.74 ± 4.37	-5.75	1.5 x 10-4	0.036	5	725357	TPPP	Body	S_Shelf
cg09741917	64.51 ± 5.58	58.75 ± 5.99	-5.75	1.3 x 10-4	0.034	2	98068692	VWA3B	TSS1500	N_Shore
cg09368035	50.63 ± 8.67	44.88 ± 5.99	-5.75	4.8 x 10-5	0.023	X	39828313	BCOR;BCOR;BCOR;BCOR	5'UTR;5'UTR;5'UTR;5'UTR	Island
cg13013900	69.30 ± 5.26	63.55 ± 7.82	-5.75	2.6 x 10-4	0.046	17	6600050	XAF1;XAF1;XAF1;XAF1	5'UTR;5'UTR;1stExon;1stExon
cg04055345	49.87 ± 5.27	44.12 ± 4.44	-5.75	1.6 x 10-5	0.015	10	116254852	ABLIM1;ABLIM1;ABLIM1;ABLIM1	Body;Body;5'UTR;Body
cg07447769	62.78 ± 4.44	57.05 ± 5.89	-5.74	9.9 x 10-6	0.013	13	23621265
cg02966404	51.31 ± 6.45	45.57 ± 6.41	-5.74	3.2 x 10-4	0.050	7	47597850
cg17250262	57.52 ± 6.13	51.79 ± 6.68	-5.73	1.3 x 10-4	0.034	2	30310614	LBH	Body	S_Shore
cg20176142	26.56 ± 5.22	20.83 ± 2.87	-5.73	1.0 x 10-4	0.031	8	81570912	ZBTB10;ZBTB10	Body;Body
cg27509867	49.87 ± 5.43	44.14 ± 4.48	-5.73	1.2 x 10-5	0.014	8	129234767
cg12409149	43.36 ± 5.93	37.63 ± 4.59	-5.73	1.5 x 10-4	0.036	10	99468562	LOC100270710	TSS1500	S_Shelf
cg08397758	54.24 ± 5.03	48.51 ± 4.16	-5.73	1.8 x 10-4	0.039	10	100164843	PYROXD2	1stExon
cg01298514	80.65 ± 3.69	74.93 ± 4.99	-5.72	3.7 x 10-5	0.021	6	43844785	VEGFA;VEGFA;VEGFA;VEGFA;VEGFA;VEGFA;VEGFA;VEGFA;VEGFA;VEGFA;VEGFA;VEGFA;VEGFA;VEGFA;VEGFA;VEGFA	TSS1500;TSS1500;TSS1500;TSS1500;TSS1500;TSS1500;TSS1500;TSS1500;TSS1500;TSS1500;TSS1500;TSS1500;TSS1500;TSS1500;TSS1500;TSS1500	N_Shore
cg00698602	47.24 ± 4.74	41.52 ± 4.14	-5.72	2.2 x 10-5	0.017	3	44456328	ZNF445	3'UTR
cg12326923	58.25 ± 5.00	52.53 ± 4.93	-5.72	1.4 x 10-5	0.015	10	134127879
cg04913250	68.16 ± 4.56	62.44 ± 4.91	-5.72	1.2 x 10-4	0.033	10	52730821	PRKG1;PRKG1	Body;Body
cg03990905	31.16 ± 5.27	25.44 ± 4.67	-5.72	1.8 x 10-4	0.039	6	43373597	SLC22A7;SLC22A7	TSS1500;TSS1500
cg14184130	64.82 ± 7.22	59.10 ± 6.02	-5.72	3.0 x 10-4	0.049	9	38427270
cg17150663	69.09 ± 5.53	63.37 ± 6.97	-5.72	2.6 x 10-4	0.046	7	128338908	KCP;KCP	TSS1500;TSS1500	S_Shore
cg06719604	67.14 ± 4.80	61.43 ± 6.69	-5.71	6.4 x 10-5	0.026	2	55214814
cg06640279	58.72 ± 4.30	53.01 ± 3.64	-5.71	1.7 x 10-5	0.016	1	205161776	FAIM3;FAIM3;FAIM3	Body;Body;Body
cg26979504	44.33 ± 4.65	38.62 ± 5.44	-5.71	2.6 x 10-4	0.046	10	94441498	HHEX	Body	Island
cg17272224	45.54 ± 4.35	39.83 ± 2.33	-5.71	1.1 x 10-5	0.014	2	45091389	SIX2	TSS1500	S_Shore
cg12532966	59.12 ± 4.30	53.41 ± 6.20	-5.71	1.9 x 10-5	0.016	5	178786808
cg02793948	62.85 ± 6.73	57.15 ± 7.24	-5.71	1.8 x 10-4	0.039	11	67852238	LRP5	Body
cg09160231	28.97 ± 4.02	23.26 ± 3.62	-5.70	1.1 x 10-6	0.006	7	1731839	ELFN1	5'UTR
cg17345450	69.15 ± 4.39	63.45 ± 5.61	-5.70	6.0 x 10-5	0.026	6	166179928
cg23939096	68.89 ± 6.36	63.19 ± 6.84	-5.70	2.1 x 10-6	0.008	5	1608791			S_Shelf
cg00732383	61.70 ± 5.28	56.01 ± 5.49	-5.70	1.1 x 10-5	0.014	18	44736437			S_Shelf
cg00094913	44.92 ± 5.31	39.23 ± 6.12	-5.70	2.9 x 10-4	0.048	3	195602238	GP5	TSS1500	S_Shore
cg00489394	29.29 ± 5.66	23.60 ± 3.66	-5.70	2.1 x 10-5	0.017	11	63015902	HRASLS5;HRASLS5;HRASLS5	TSS1500;TSS1500;TSS1500	S_Shore
cg07104116	63.07 ± 6.31	57.37 ± 6.01	-5.70	2.9 x 10-4	0.048	16	29533902	SLC7A5P1	TSS1500	S_Shore
cg08235220	53.15 ± 5.62	47.46 ± 5.23	-5.69	9.0 x 10-5	0.030	8	40955090
cg04737124	76.40 ± 6.07	70.71 ± 6.20	-5.69	8.2 x 10-5	0.029	10	114334978	VTI1A	Body
cg04685954	56.01 ± 3.88	50.32 ± 3.84	-5.69	1.1 x 10-4	0.032	12	10406841
cg05001389	60.79 ± 5.38	55.10 ± 4.38	-5.69	4.4 x 10-5	0.023	9	134842855	GFI1B;GFI1B	TSS1500;TSS1500
cg22435441	46.00 ± 5.38	40.31 ± 4.37	-5.69	6.2 x 10-6	0.011	1	41259995	SLFNL1;SLFNL1;SLFNL1	1stExon;5'UTR;TSS200	S_Shelf
cg17004104	30.84 ± 4.37	25.15 ± 3.25	-5.69	2.8 x 10-6	0.008	11	113670940	NNMT	TSS1500
cg06716698	73.23 ± 6.33	67.55 ± 5.66	-5.68	2.2 x 10-4	0.043	11	12664171	TEAD1	5'UTR
cg10621809	67.51 ± 4.88	61.83 ± 4.46	-5.68	1.1 x 10-6	0.006	12	94364444
cg00898111	24.47 ± 4.97	18.79 ± 3.15	-5.68	1.0 x 10-4	0.031	17	69870785	BTBD17	TSS1500	S_Shelf
cg21667069	73.88 ± 5.53	68.20 ± 6.22	-5.68	2.8 x 10-4	0.047	11	67535217	ALDH3B1;ALDH3B1;ALDH3B1	5'UTR;5'UTR;5'UTR
cg09422239	68.39 ± 4.24	62.71 ± 4.10	-5.68	1.3 x 10-4	0.034	7	46518980
cg21775570	25.04 ± 4.60	19.36 ± 2.66	-5.67	5.4 x 10-5	0.025	1	2161694	SKI	Body
cg02398663	20.35 ± 4.25	14.68 ± 3.14	-5.67	3.2 x 10-4	0.050	18	43917508			Island
cg05151709	54.35 ± 6.00	48.68 ± 5.11	-5.67	7.2 x 10-5	0.028	1	836018			S_Shore
cg07374224	41.38 ± 4.46	35.72 ± 4.87	-5.67	1.0 x 10-5	0.013	21	42682917	TMPRSS3;TMPRSS3;TMPRSS3	Body;TSS1500;Body
cg14826211	69.36 ± 5.95	63.69 ± 6.03	-5.67	1.0 x 10-4	0.031	2	23600702	KLHL29	5'UTR	N_Shore
cg26451547	41.54 ± 4.94	35.88 ± 4.95	-5.66	1.8 x 10-4	0.039	11	36354172	PRR5L;PRR5L;PRR5L;PRR5L;PRR5L	5'UTR;5'UTR;1stExon;5'UTR;1stExon	N_Shore
cg24576425	25.51 ± 4.66	19.85 ± 3.21	-5.66	2.4 x 10-5	0.018	2	157822650	GALNT5;GALNT5	1stExon;5'UTR
cg20268689	75.13 ± 4.58	69.48 ± 7.34	-5.66	3.6 x 10-5	0.021	2	20294916
cg20730595	72.65 ± 4.40	66.99 ± 4.72	-5.66	1.7 x 10-5	0.016	22	39843165	EP300	Body
cg17474524	65.78 ± 5.09	60.12 ± 6.03	-5.66	1.6 x 10-6	0.007	20	61639275	PTK6	TSS200	S_Shore
cg14970991	54.47 ± 3.38	48.81 ± 3.96	-5.66	4.7 x 10-6	0.010	5	68281604
cg27405706	65.91 ± 6.86	60.26 ± 7.51	-5.65	8.1 x 10-5	0.029	21	42659893	TFF1	TSS200
cg24867247	50.41 ± 5.16	44.76 ± 5.35	-5.65	4.7 x 10-5	0.023	13	45862257			S_Shelf
cg10024501	71.81 ± 5.45	66.16 ± 5.93	-5.65	2.0 x 10-4	0.041	6	43771625
cg11119275	72.03 ± 4.12	66.38 ± 5.15	-5.65	6.8 x 10-5	0.027	5	173184471
cg05586209	17.36 ± 4.81	11.72 ± 1.31	-5.64	5.2 x 10-6	0.011	7	142789207	ZYX;ZYX	Body;Body	Island
cg17971003	61.99 ± 5.95	56.35 ± 6.40	-5.64	8.6 x 10-5	0.029	11	107088014	SLN	TSS200
cg11394785	61.90 ± 6.35	56.26 ± 6.65	-5.64	2.3 x 10-4	0.044	5	179153696	LTC4S	1stExon	N_Shore
cg22977481	51.70 ± 4.15	46.06 ± 3.93	-5.64	2.3 x 10-7	0.004	2	134240033
cg23514211	72.13 ± 4.06	66.49 ± 4.87	-5.64	3.2 x 10-4	0.050	17	76918783	TMEM105;TMEM105	5'UTR;1stExon
cg00238662	62.32 ± 4.49	56.68 ± 5.59	-5.64	1.9 x 10-5	0.016	6	43343781	TTBK1	Body	N_Shore
cg22896619	62.85 ± 4.82	57.22 ± 4.10	-5.64	3.6 x 10-5	0.021	13	20411986
cg10487998	35.13 ± 3.78	29.49 ± 2.66	-5.64	2.0 x 10-6	0.008	1	21711252	ALPL	5'UTR	S_Shelf
cg08698159	71.68 ± 6.44	66.05 ± 5.12	-5.64	2.1 x 10-4	0.042	17	24318869	SEZ6;SEZ6	Body;Body
cg01369479	79.37 ± 6.36	73.74 ± 8.64	-5.63	2.1 x 10-4	0.042	2	134248811
cg25929664	84.27 ± 4.25	78.64 ± 5.92	-5.63	2.8 x 10-4	0.047	7	315737	FAM20C	Body	S_Shore
cg17280408	65.92 ± 6.64	60.30 ± 6.61	-5.63	4.5 x 10-5	0.023	12	111759353	RPH3A;RPH3A	Body;Body
cg20615910	61.95 ± 3.58	56.32 ± 4.43	-5.63	7.5 x 10-7	0.006	6	11715909
cg14422093	59.30 ± 4.11	53.68 ± 4.44	-5.62	4.6 x 10-5	0.023	1	225075868
cg09909740	49.22 ± 6.82	43.60 ± 6.44	-5.62	2.0 x 10-4	0.041	14	55295217
cg21698310	61.39 ± 6.27	55.76 ± 6.29	-5.62	1.4 x 10-4	0.036	17	45579717	PPP1R9B	Body	N_Shore
cg15491102	74.28 ± 5.42	68.66 ± 5.68	-5.62	2.2 x 10-4	0.043	13	49925598
cg15786827	58.21 ± 4.66	52.59 ± 6.48	-5.62	3.1 x 10-5	0.020	12	131524472			N_Shore
cg00680551	61.76 ± 5.99	56.14 ± 6.23	-5.62	1.0 x 10-4	0.031	8	103204771	NCALD;NCALD;NCALD;NCALD;NCALD;NCALD;NCALD	5'UTR;5'UTR;5'UTR;5'UTR;5'UTR;5'UTR;5'UTR	N_Shore
cg13520525	79.24 ± 3.42	73.62 ± 5.16	-5.62	2.8 x 10-4	0.047	20	61638907	PTK6	1stExon	Island
cg24215812	53.86 ± 4.03	48.25 ± 4.58	-5.62	2.7 x 10-4	0.047	10	87263018
cg07669969	55.33 ± 3.95	49.71 ± 4.69	-5.61	2.1 x 10-6	0.008	5	60644284
cg26811385	31.51 ± 5.68	25.90 ± 4.84	-5.61	7.6 x 10-5	0.028	4	151051453
cg02137495	46.11 ± 5.04	40.50 ± 5.73	-5.61	1.8 x 10-4	0.039	18	22537373	LOC728606	Body
cg25180248	68.92 ± 5.63	63.32 ± 6.81	-5.61	1.5 x 10-4	0.036	8	64164678			S_Shelf
cg00164941	37.56 ± 4.13	31.95 ± 4.77	-5.61	2.1 x 10-4	0.042	2	73376564			S_Shelf
cg04589660	16.01 ± 4.12	10.41 ± 2.64	-5.61	2.0 x 10-4	0.041	19	52614721	MEIS3;MEIS3	TSS200;TSS200	S_Shore
cg02747950	76.18 ± 5.00	70.58 ± 6.49	-5.61	3.6 x 10-5	0.021	15	61313936	RAB8B	Body
cg03840849	31.66 ± 5.38	26.06 ± 3.57	-5.60	8.9 x 10-5	0.030	7	20223945	MACC1	TSS1500
cg20811607	53.91 ± 5.71	48.31 ± 6.43	-5.60	2.7 x 10-4	0.046	6	109867524	PPIL6;PPIL6;SMPD2	Body;Body;TSS1500	N_Shore
cg23127986	28.70 ± 5.42	23.11 ± 2.86	-5.60	1.6 x 10-5	0.015	6	12047008
cg03311274	40.83 ± 3.99	35.23 ± 4.15	-5.60	4.8 x 10-5	0.023	15	56411636
cg13242199	30.40 ± 4.70	24.80 ± 4.49	-5.60	9.9 x 10-5	0.031	1	201676703
cg26683398	71.52 ± 6.20	65.93 ± 6.24	-5.60	4.5 x 10-5	0.023	5	179153195	LTC4S	TSS1500	N_Shelf
cg12655251	46.84 ± 3.37	41.25 ± 3.21	-5.60	2.2 x 10-5	0.017	1	53765153	GLIS1	Body
cg16622061	52.89 ± 5.48	47.29 ± 5.39	-5.60	7.7 x 10-5	0.028	16	85446237
cg22027725	66.43 ± 3.11	60.84 ± 4.58	-5.59	7.6 x 10-5	0.028	11	124466843
cg03931518	58.32 ± 5.46	52.73 ± 4.49	-5.59	3.6 x 10-6	0.009	4	79325332	FRAS1;FRAS1	Body;Body	S_Shelf
cg07501919	50.82 ± 6.00	45.23 ± 3.94	-5.59	1.5 x 10-4	0.036	2	219565475	CRYBA2;CRYBA2;CRYBA2	Body;Body;Body	N_Shore
cg16160637	31.64 ± 5.33	26.05 ± 3.75	-5.58	1.1 x 10-4	0.033	22	30480934	DEPDC5;DEPDC5;DEPDC5	1stExon;Body;Body	S_Shore
cg16424945	24.28 ± 4.65	18.69 ± 3.44	-5.58	7.4 x 10-5	0.028	15	50061725
cg00796821	59.99 ± 5.02	54.40 ± 6.53	-5.58	1.8 x 10-4	0.039	7	128338993	KCP;KCP	TSS1500;TSS1500	S_Shore
cg02105352	56.14 ± 5.67	50.56 ± 5.81	-5.58	5.7 x 10-5	0.025	2	73783400	NAT8B	TSS1500
cg20515580	71.11 ± 5.66	65.53 ± 5.93	-5.58	7.7 x 10-5	0.028	11	66557142	SYT12	Body
cg06105694	61.44 ± 6.01	55.86 ± 5.90	-5.58	1.1 x 10-4	0.032	17	33838866			Island
cg25132536	58.22 ± 5.40	52.64 ± 4.67	-5.58	2.4 x 10-6	0.008	17	19093027	EPN2;EPN2;EPN2	5'UTR;5'UTR;5'UTR
cg13625816	59.43 ± 5.37	53.85 ± 6.25	-5.58	2.0 x 10-4	0.041	8	37874318	RAB11FIP1;RAB11FIP1	Body;Body	N_Shore
cg18352516	56.06 ± 5.08	50.48 ± 4.92	-5.57	1.0 x 10-4	0.031	3	178797920
cg06342072	76.26 ± 5.82	70.69 ± 7.13	-5.57	7.7 x 10-5	0.028	13	49883640
cg15749858	26.82 ± 4.85	21.25 ± 2.56	-5.57	6.7 x 10-5	0.027	7	20223521	MACC1;MACC1	1stExon;5'UTR
cg20617669	76.55 ± 4.33	70.98 ± 4.49	-5.57	8.4 x 10-5	0.029	1	2128302	C1orf86	5'UTR	S_Shore
cg21674927	51.33 ± 4.01	45.76 ± 4.60	-5.57	2.2 x 10-5	0.017	2	102010679	IL1R2;IL1R2	Body;Body
cg12943115	19.52 ± 4.19	13.95 ± 2.64	-5.57	1.0 x 10-4	0.031	14	69415664	SMOC1;SMOC1	TSS1500;TSS1500	N_Shore
cg25330016	70.90 ± 5.56	65.33 ± 4.47	-5.57	1.3 x 10-5	0.014	17	74541876	C1QTNF1;C1QTNF1;C1QTNF1	TSS200;5'UTR;5'UTR
cg27008230	20.03 ± 4.04	14.46 ± 2.84	-5.57	4.0 x 10-5	0.022	10	116276613	ABLIM1;ABLIM1;ABLIM1;ABLIM1;ABLIM1	Body;1stExon;Body;5'UTR;Body
cg10707081	49.43 ± 5.17	43.86 ± 6.32	-5.56	6.2 x 10-5	0.026	13	66619698	PCDH9;PCDH9	Body;Body
cg12082271	76.60 ± 3.91	71.03 ± 5.30	-5.56	2.3 x 10-4	0.044	8	18585836	PSD3;PSD3	Body;Body
cg20786074	53.33 ± 6.01	47.77 ± 5.84	-5.56	2.5 x 10-5	0.018	2	56003759	EFEMP1;EFEMP1;EFEMP1;EFEMP1	1stExon;5'UTR;5'UTR;5'UTR	N_Shore
cg05398883	70.28 ± 5.37	64.72 ± 5.56	-5.56	3.0 x 10-4	0.049	1	42402922	GUCA2A	1stExon
cg03254336	66.69 ± 6.07	61.13 ± 6.66	-5.56	1.1 x 10-4	0.032	10	114625829
cg05796223	52.03 ± 5.19	46.48 ± 4.18	-5.56	1.0 x 10-5	0.013	16	21440222	SLC7A5P2	TSS1500	S_Shore
cg15350899	61.33 ± 5.27	55.77 ± 6.19	-5.56	3.0 x 10-4	0.049	11	118286973	BCL9L	TSS200	S_Shore
cg15342087	64.09 ± 7.37	58.54 ± 7.33	-5.55	2.0 x 10-4	0.041	6	30828188
cg08169311	44.16 ± 4.28	38.61 ± 5.06	-5.55	7.6 x 10-5	0.028	11	69415351			N_Shore
cg05309989	61.00 ± 5.82	55.45 ± 6.19	-5.55	2.4 x 10-4	0.044	14	49597622
cg02736908	62.65 ± 6.13	57.10 ± 6.66	-5.55	2.4 x 10-4	0.045	17	26911489			Island
cg09612099	72.31 ± 4.71	66.76 ± 5.83	-5.55	3.0 x 10-5	0.019	11	101602050	YAP1;YAP1	Body;Body
cg27085488	59.95 ± 5.07	54.41 ± 6.51	-5.55	1.5 x 10-4	0.036	5	60577622
cg16632159	52.12 ± 6.36	46.57 ± 5.57	-5.55	3.1 x 10-4	0.049	10	7506440
cg25766247	28.05 ± 3.89	22.51 ± 2.42	-5.55	2.1 x 10-6	0.008	8	59876719
cg27482328	68.05 ± 5.54	62.51 ± 5.96	-5.54	4.0 x 10-5	0.022	11	1202852	MUC5B	Body	N_Shore
cg10855978	45.88 ± 5.01	40.33 ± 4.19	-5.54	2.5 x 10-5	0.018	8	23836186
cg18761976	66.79 ± 4.47	61.24 ± 6.29	-5.54	3.7 x 10-5	0.021	15	89608634	SV2B;SV2B	Body;Body
cg11027717	18.42 ± 3.94	12.88 ± 2.43	-5.54	1.2 x 10-5	0.014	11	33670480
cg26853061	38.75 ± 4.43	33.21 ± 2.58	-5.54	5.9 x 10-6	0.011	2	45082841			N_Shore
cg17753212	64.18 ± 5.76	58.64 ± 6.70	-5.54	1.8 x 10-4	0.039	17	6600286	XAF1;XAF1	Body;Body
cg18556822	70.05 ± 5.15	64.52 ± 7.59	-5.54	2.6 x 10-4	0.046	2	169367127	NOSTRIN;NOSTRIN;NOSTRIN;NOSTRIN	5'UTR;TSS1500;TSS1500;TSS1500
cg20465954	51.48 ± 5.37	45.94 ± 4.81	-5.54	7.9 x 10-5	0.029	12	51783188	SOAT2	TSS1500
cg18254586	75.41 ± 6.15	69.87 ± 6.32	-5.54	1.6 x 10-4	0.037	5	142188596	ARHGAP26;ARHGAP26	Body;Body
cg02872263	54.77 ± 5.15	49.24 ± 6.07	-5.54	2.8 x 10-4	0.047	6	150766371	IYD;IYD;IYD	3'UTR;3'UTR;3'UTR
cg25023684	58.87 ± 7.37	53.34 ± 6.88	-5.53	1.9 x 10-4	0.040	7	155407629
cg07065220	48.46 ± 3.02	42.93 ± 4.91	-5.53	2.0 x 10-6	0.008	3	195470234			Island
cg21412215	46.44 ± 4.81	40.91 ± 4.69	-5.53	2.6 x 10-6	0.008	8	40092449
cg02247863	70.90 ± 6.38	65.37 ± 6.90	-5.53	2.8 x 10-4	0.047	22	49330281			N_Shore
cg03600195	72.63 ± 6.42	67.10 ± 6.31	-5.53	9.6 x 10-5	0.031	16	9681586
cg17412560	53.38 ± 4.73	47.85 ± 4.99	-5.53	4.8 x 10-5	0.023	2	95327130	KCNIP3	Body
cg07810884	68.29 ± 4.97	62.76 ± 6.41	-5.53	2.7 x 10-4	0.046	19	16039099	TPM4	TSS1500	N_Shore
cg00388287	48.67 ± 5.43	43.14 ± 6.62	-5.53	2.7 x 10-5	0.018	2	23211949
cg11839681	79.46 ± 4.78	73.94 ± 6.18	-5.52	2.0 x 10-4	0.041	3	49915923	MST1R	1stExon	Island
cg02654449	44.81 ± 4.97	39.29 ± 5.08	-5.52	1.8 x 10-4	0.039	16	27162286	NSMCE1	Body
cg10840704	44.16 ± 4.43	38.64 ± 4.97	-5.52	8.6 x 10-5	0.029	1	58831227
cg25998794	61.80 ± 6.99	56.28 ± 7.18	-5.52	3.0 x 10-5	0.019	14	104854732	PACS2;PACS2	Body;Body	S_Shore
cg23646614	49.38 ± 4.27	43.86 ± 3.45	-5.52	1.3 x 10-4	0.034	11	48039676	PTPRJ;PTPRJ	Body;Body
cg21275690	60.31 ± 6.63	54.80 ± 7.29	-5.51	2.7 x 10-5	0.018	16	3012971	HCFC1R1;HCFC1R1;HCFC1R1;THOC6;THOC6	Body;Body;Body;TSS1500;TSS1500	N_Shore
cg21374307	43.14 ± 5.29	37.63 ± 5.18	-5.51	3.5 x 10-5	0.021	3	161030233	SCHIP1	Body
cg14832998	52.34 ± 4.70	46.83 ± 4.62	-5.51	2.7 x 10-4	0.047	7	157223717	PTPRN2;PTPRN2;PTPRN2	Body;Body;Body
cg22491111	73.05 ± 5.60	67.54 ± 5.89	-5.51	2.9 x 10-5	0.019	1	17764236	ARHGEF10L	5'UTR
cg23199335	65.98 ± 4.38	60.48 ± 4.05	-5.51	1.3 x 10-5	0.014	3	178798576
cg02086195	56.40 ± 4.26	50.89 ± 6.53	-5.51	8.1 x 10-5	0.029	1	12578819	DHRS3	Body	Island
cg21459583	22.71 ± 3.68	17.20 ± 4.28	-5.50	1.4 x 10-4	0.035	1	226040800			N_Shore
cg09851620	78.00 ± 4.43	72.50 ± 5.03	-5.50	1.6 x 10-5	0.015	1	95175802
cg11245053	48.49 ± 5.33	42.99 ± 3.39	-5.50	1.1 x 10-4	0.032	12	46703216
cg06324785	21.95 ± 4.23	16.45 ± 3.33	-5.50	3.0 x 10-4	0.049	22	24290219	ADRBK2	TSS1500	N_Shore
cg24680129	53.95 ± 5.46	48.46 ± 5.47	-5.50	7.2 x 10-5	0.028	12	13209892
cg06807905	61.05 ± 3.96	55.56 ± 4.05	-5.49	8.3 x 10-6	0.012	1	110578069	KCNC4;KCNC4	3'UTR;3'UTR
cg02273922	41.83 ± 4.91	36.34 ± 5.14	-5.49	2.8 x 10-6	0.008	10	114125968	ACSL5;ACSL5;ACSL5;ACSL5	5'UTR;5'UTR;1stExon;5'UTR
cg01877920	39.51 ± 5.18	34.02 ± 5.12	-5.49	7.3 x 10-5	0.028	16	71735758
cg18856261	55.99 ± 4.49	50.50 ± 3.43	-5.49	3.6 x 10-7	0.004	1	42403261	GUCA2A	TSS1500
cg08891605	62.86 ± 5.89	57.37 ± 5.42	-5.49	5.3 x 10-5	0.025	22	23357515	LOC644165	TSS1500
ch,20,1019750F	31.11 ± 5.01	25.62 ± 4.38	-5.49	1.2 x 10-4	0.034	20	45843203	SULF2;SULF2;SULF2	5'UTR;5'UTR;5'UTR	N_Shelf
cg16001422	60.51 ± 6.63	55.03 ± 6.18	-5.49	1.8 x 10-4	0.039	8	145094830	PLEC1;PLEC1;PLEC1;PLEC1	Body;Body;Body;Body	N_Shore
cg08783616	48.14 ± 5.13	42.66 ± 4.49	-5.49	2.9 x 10-5	0.019	17	16330018	C17orf76;C17orf76	Body;Body
cg27429749	76.58 ± 4.01	71.10 ± 6.45	-5.48	6.5 x 10-5	0.027	11	57090188	UBE2L6;UBE2L6	Body;5'UTR	N_Shore
cg01357370	52.80 ± 5.51	47.31 ± 3.81	-5.48	2.6 x 10-4	0.046	1	155085585	NTRK1;INSRR	Body;Body	Island
cg14356919	71.64 ± 4.18	66.16 ± 5.21	-5.48	1.4 x 10-4	0.035	21	45715425	COL18A1;COL18A1;COL18A1	Body;Body;Body	Island
cg05026884	64.16 ± 11.61	58.68 ± 9.35	-5.48	7.9 x 10-5	0.029	X	39917124	BCOR;BCOR	5'UTR;5'UTR	Island
cg25025966	51.44 ± 4.09	45.97 ± 4.20	-5.47	2.2 x 10-4	0.043	2	159289367
cg02943290	62.94 ± 4.94	57.47 ± 5.16	-5.47	1.6 x 10-4	0.038	1	229072010	C1orf198;C1orf198	TSS200;TSS1500	S_Shore
cg17802213	36.29 ± 3.94	30.82 ± 4.40	-5.47	6.7 x 10-5	0.027	3	187394010	DGKG;DGKG;DGKG	Body;Body;Body	N_Shore
cg10294363	72.58 ± 5.24	67.11 ± 5.25	-5.47	2.5 x 10-4	0.045	12	6350453	SCNN1A;SCNN1A;SCNN1A	Body;Body;Body
cg00579402	71.53 ± 5.00	66.06 ± 5.26	-5.47	2.0 x 10-4	0.041	19	5789999	FUT6;FUT6;FUT6;FUT6	1stExon;5'UTR;1stExon;5'UTR
cg00514407	35.96 ± 3.72	30.50 ± 3.30	-5.46	2.7 x 10-4	0.046	2	224612870	SERPINE2;SERPINE2;SERPINE2	TSS1500;TSS1500;TSS1500	Island
cg12376422	76.06 ± 5.37	70.60 ± 5.54	-5.46	2.5 x 10-4	0.045	9	137275872			Island
cg27198485	26.09 ± 4.43	20.62 ± 3.70	-5.46	8.7 x 10-5	0.029	19	38867148	CHST8;CHST8;CHST8	5'UTR;TSS200;5'UTR	N_Shore
cg09790226	42.91 ± 4.71	37.45 ± 4.23	-5.46	2.8 x 10-5	0.019	15	31358522
cg25506501	73.47 ± 7.83	68.01 ± 6.37	-5.46	3.8 x 10-5	0.021	3	59496377
cg04381888	46.06 ± 5.31	40.61 ± 5.55	-5.45	8.8 x 10-5	0.029	12	46481816	HDAC7;HDAC7	Body;Body
cg19620294	20.72 ± 4.51	15.28 ± 2.84	-5.45	1.4 x 10-5	0.015	8	120033910	TNFRSF11B	TSS1500	S_Shore
cg10583414	50.14 ± 4.31	44.69 ± 4.43	-5.44	5.4 x 10-5	0.025	12	46493330	HDAC7;HDAC7	Body;Body	Island
cg15371566	63.97 ± 6.48	58.53 ± 6.72	-5.44	3.1 x 10-4	0.049	3	171670416	SLC7A14	Body
cg02217247	48.60 ± 4.35	43.16 ± 2.64	-5.44	2.1 x 10-4	0.042	10	15395984	FAM171A1	Body
cg17951713	53.99 ± 4.15	48.55 ± 4.96	-5.44	8.0 x 10-6	0.012	8	130767343
cg18396403	51.54 ± 4.78	46.10 ± 4.68	-5.43	1.9 x 10-4	0.040	22	36945314	TMEM184B	3'UTR
cg11311352	60.63 ± 5.33	55.20 ± 4.36	-5.43	1.4 x 10-4	0.035	19	60750522			N_Shelf
cg13940444	63.99 ± 4.75	58.56 ± 5.45	-5.43	8.3 x 10-5	0.029	12	51903649	RARG	Body	S_Shelf
cg16592832	55.23 ± 4.73	49.80 ± 6.58	-5.42	1.7 x 10-4	0.038	22	23221141	C22orf45;C22orf45;UPB1	TSS1500;TSS1500;TSS200	Island
cg01591591	45.96 ± 5.60	40.54 ± 4.56	-5.42	1.1 x 10-4	0.033	16	3861283	CREBBP;CREBBP	Body;Body
cg03460001	22.12 ± 5.14	16.71 ± 3.07	-5.41	1.4 x 10-4	0.035	7	101247675	CUX1;CUX1;CUX1	Body;Body;Body	Island
cg10783294	53.06 ± 7.22	47.65 ± 6.02	-5.41	5.7 x 10-5	0.025	12	549929	NINJ2	Body	S_Shore
cg14234912	58.42 ± 5.80	53.01 ± 5.70	-5.41	6.2 x 10-5	0.026	11	103182713
cg16316755	68.49 ± 4.98	63.08 ± 5.86	-5.41	7.6 x 10-5	0.028	12	19982323			N_Shelf
cg22925274	54.10 ± 5.00	48.70 ± 3.78	-5.41	6.6 x 10-5	0.027	14	70357963			N_Shore
cg14597214	71.03 ± 3.83	65.62 ± 6.91	-5.40	8.6 x 10-5	0.029	8	38705094	TACC1;TACC1	1stExon;5'UTR
cg17159187	60.59 ± 5.36	55.19 ± 5.13	-5.40	6.0 x 10-5	0.026	8	144491493			S_Shelf
cg27513684	22.98 ± 3.69	17.58 ± 2.99	-5.40	5.5 x 10-5	0.025	1	27601640
cg19286473	70.29 ± 4.27	64.89 ± 3.85	-5.40	2.0 x 10-6	0.008	X	55668009	FOXR2;FOXR2	1stExon;3'UTR
cg00227093	24.94 ± 4.36	19.54 ± 2.61	-5.40	3.6 x 10-6	0.009	5	149960031	SYNPO	TSS1500
cg22851200	55.84 ± 4.99	50.44 ± 4.28	-5.40	2.2 x 10-5	0.017	7	100303769	TRIP6	Body	S_Shore
cg27401846	66.68 ± 5.01	61.29 ± 5.73	-5.39	3.0 x 10-4	0.049	11	69415256			N_Shore
cg23625458	71.04 ± 5.74	65.65 ± 7.74	-5.39	1.7 x 10-5	0.016	1	19472728	AKR7L;AKR7L	Body;Body	N_Shore
cg01058932	63.66 ± 8.27	58.28 ± 7.51	-5.38	1.7 x 10-4	0.038	X	55038351	PFKFB1	TSS1500
cg01329577	37.23 ± 4.43	31.85 ± 5.23	-5.38	1.8 x 10-5	0.016	7	157391304	PTPRN2;PTPRN2;PTPRN2	Body;Body;Body	S_Shelf
cg14041094	45.12 ± 4.96	39.74 ± 2.88	-5.38	6.2 x 10-6	0.011	14	88218727	EML5	Body
cg16408593	62.50 ± 4.84	57.12 ± 3.82	-5.38	7.6 x 10-7	0.006	1	117555114	VTCN1	TSS200
cg23173466	49.73 ± 4.72	44.35 ± 5.85	-5.37	3.0 x 10-5	0.019	14	64635251	MAX;MAX;MAX;MAX;MAX;MAX	Body;Body;Body;Body;Body;Body	N_Shelf
cg23931919	80.61 ± 4.19	75.24 ± 5.06	-5.37	2.6 x 10-5	0.018	10	5696302
cg00663946	56.41 ± 5.01	51.05 ± 6.92	-5.37	1.7 x 10-4	0.038	7	134025484
cg18973863	25.55 ± 3.30	20.18 ± 2.65	-5.37	1.7 x 10-6	0.007	13	96592114
cg20917077	64.47 ± 4.78	59.10 ± 4.36	-5.37	5.0 x 10-5	0.024	7	129783549	CPA5;CPA5;CPA5	Body;Body;Body
cg05368966	37.67 ± 4.90	32.30 ± 3.37	-5.37	4.8 x 10-5	0.023	12	14283798
cg19607021	68.93 ± 4.82	63.56 ± 6.87	-5.37	1.4 x 10-5	0.015	5	139085017
cg27650540	59.26 ± 5.08	53.89 ± 5.15	-5.37	2.5 x 10-4	0.045	12	110148965	CUX2	Body
cg21578195	66.13 ± 6.10	60.77 ± 7.04	-5.36	2.3 x 10-6	0.008	20	61639171	PTK6	TSS200	S_Shore
cg07391141	63.69 ± 5.57	58.33 ± 5.47	-5.36	1.6 x 10-4	0.037	21	42908103			N_Shelf
cg13905199	59.43 ± 5.44	54.07 ± 4.59	-5.36	2.1 x 10-4	0.042	9	102829007			N_Shore
cg05005077	57.84 ± 6.20	52.48 ± 4.93	-5.36	1.9 x 10-4	0.040	1	245343589	C1orf229	TSS1500	S_Shore
cg15572436	55.91 ± 6.34	50.55 ± 5.32	-5.35	1.2 x 10-4	0.033	11	62523745	SLC22A8	Body
cg22775600	66.29 ± 5.94	60.94 ± 6.63	-5.35	2.5 x 10-4	0.045	20	24394527			N_Shelf
cg05498047	17.23 ± 4.13	11.88 ± 2.44	-5.35	4.1 x 10-5	0.022	11	124220112			S_Shore
cg07278165	21.03 ± 4.51	15.68 ± 3.40	-5.35	1.0 x 10-5	0.013	6	17056007
cg24175649	22.94 ± 4.52	17.60 ± 2.37	-5.34	1.1 x 10-4	0.033	3	125786851	KALRN;KALRN	Body;Body	S_Shore
cg19772011	40.00 ± 3.75	34.67 ± 3.58	-5.34	2.6 x 10-4	0.046	6	39123317	GLP1R	TSS1500	N_Shore
cg08834573	68.39 ± 5.59	63.05 ± 5.95	-5.34	2.4 x 10-4	0.045	10	76675672
cg25612057	38.69 ± 4.14	33.35 ± 4.53	-5.33	1.3 x 10-4	0.034	4	5419231	STK32B	Body
cg14651210	71.46 ± 4.10	66.13 ± 6.12	-5.33	2.5 x 10-4	0.045	1	180852776			S_Shore
cg19478539	55.86 ± 4.89	50.52 ± 4.86	-5.33	8.5 x 10-5	0.029	17	37211165
cg08038054	76.97 ± 3.87	71.64 ± 5.69	-5.33	2.7 x 10-4	0.047	7	93388717	GNG11	TSS1500
cg18994606	74.57 ± 5.33	69.24 ± 6.01	-5.33	6.8 x 10-5	0.027	10	111817956	ADD3;ADD3;ADD3	5'UTR;5'UTR;5'UTR
cg04467589	59.68 ± 6.51	54.35 ± 5.20	-5.33	8.1 x 10-5	0.029	6	30152084	RNF39;RNF39	TSS1500;TSS1500	S_Shore
cg13263591	80.44 ± 4.16	75.11 ± 5.60	-5.33	1.6 x 10-4	0.037	8	102211375			S_Shelf
cg10485752	71.71 ± 6.60	66.38 ± 5.52	-5.33	3.1 x 10-5	0.020	1	25894242	MAN1C1	Body
cg19676285	68.04 ± 5.06	62.71 ± 4.34	-5.33	2.6 x 10-4	0.046	4	8018175	ABLIM2;ABLIM2;ABLIM2;ABLIM2;ABLIM2;ABLIM2	3'UTR;3'UTR;3'UTR;3'UTR;3'UTR;3'UTR
cg04604050	61.94 ± 5.22	56.62 ± 3.96	-5.33	1.7 x 10-4	0.039	5	149987754	SYNPO;SYNPO	Body;Body	S_Shelf
cg22615730	77.33 ± 4.26	72.01 ± 4.29	-5.32	2.7 x 10-5	0.018	2	69850729	ANXA4	5'UTR
cg01550799	71.03 ± 6.09	65.71 ± 6.05	-5.32	1.6 x 10-4	0.037	7	114349040	MDFIC;MDFIC;MDFIC	TSS1500;TSS1500;TSS1500	N_Shore
cg10816760	44.34 ± 4.21	39.01 ± 3.89	-5.32	3.6 x 10-6	0.009	6	142932666	LOC153910;LOC153910	Body;Body
cg01642901	67.88 ± 5.04	62.57 ± 6.10	-5.32	1.6 x 10-4	0.038	4	170426587	SH3RF1	Body	N_Shore
cg14420953	75.72 ± 4.88	70.40 ± 6.18	-5.32	1.3 x 10-5	0.014	6	36666132			N_Shelf
cg27189973	47.08 ± 6.17	41.76 ± 5.20	-5.32	3.0 x 10-4	0.049	16	87378256	FAM38A	Body	Island
cg11215644	50.89 ± 5.71	45.57 ± 6.48	-5.32	1.3 x 10-5	0.014	6	12404421	EDN1;EDN1	3'UTR;3'UTR
cg07360304	27.97 ± 5.19	22.66 ± 3.79	-5.32	2.2 x 10-4	0.043	16	1078698	C1QTNF8	3'UTR	N_Shore
cg14630106	61.93 ± 6.34	56.62 ± 6.34	-5.31	1.3 x 10-4	0.034	7	138995655	HIPK2;HIPK2	Body;Body
cg14283328	48.99 ± 4.85	43.68 ± 4.14	-5.31	5.2 x 10-5	0.024	11	66580163	RHOD	TSS1500	N_Shore
cg17330048	59.42 ± 4.86	54.10 ± 4.23	-5.31	1.3 x 10-5	0.014	5	80293078	RASGRF2	Body	S_Shore
cg07325893	68.20 ± 4.54	62.89 ± 4.16	-5.31	1.3 x 10-5	0.014	11	46250143
cg11033762	40.59 ± 5.41	35.28 ± 5.45	-5.31	5.3 x 10-5	0.025	13	19647447			N_Shore
cg01838287	20.44 ± 3.32	15.13 ± 2.32	-5.31	5.8 x 10-5	0.025	17	16889487	MPRIP;MPRIP	Body;Body	S_Shelf
cg09935540	20.25 ± 4.27	14.94 ± 2.17	-5.31	3.0 x 10-4	0.049	16	21077929	DNAH3;TMEM159	Body;5'UTR	S_Shore
cg20066001	52.61 ± 5.57	47.31 ± 4.19	-5.30	7.9 x 10-5	0.029	1	2396593	PLCH2	TSS1500	N_Shelf
cg26366091	63.31 ± 4.62	58.01 ± 5.73	-5.30	7.5 x 10-6	0.012	1	111571797	CHI3L2;CHI3L2	TSS200;TSS200
cg03521774	19.07 ± 4.45	13.78 ± 1.92	-5.30	8.2 x 10-6	0.012	8	81640727
cg07697770	63.13 ± 7.21	57.84 ± 6.40	-5.30	2.3 x 10-5	0.017	5	135417604	TGFBI	Body
cg09131339	67.75 ± 4.14	62.45 ± 3.36	-5.29	1.4 x 10-4	0.035	1	109715758	SORT1	Body
cg16946439	27.59 ± 3.84	22.29 ± 3.04	-5.29	1.9 x 10-5	0.016	11	12088390	MICAL2	TSS1500	Island
cg21196487	39.56 ± 4.51	34.28 ± 3.81	-5.29	1.9 x 10-6	0.008	1	151805588	S100A2	TSS1500
cg11235411	33.55 ± 3.97	28.26 ± 5.02	-5.29	1.2 x 10-4	0.034	10	36100375
cg05449217	59.44 ± 4.13	54.16 ± 2.82	-5.29	8.4 x 10-5	0.029	16	73592121	ZNRF1	Body	S_Shore
cg14844953	47.35 ± 5.44	42.06 ± 4.42	-5.29	2.1 x 10-4	0.042	1	19211638
cg10759591	62.28 ± 5.89	57.00 ± 5.23	-5.28	1.5 x 10-5	0.015	17	74660567	HRNBP3	5'UTR
cg02493905	78.43 ± 6.31	73.15 ± 6.59	-5.28	3.1 x 10-4	0.049	1	149786837	TUFT1;TUFT1	Body;Body
cg11239720	35.78 ± 9.57	30.50 ± 5.40	-5.28	7.1 x 10-6	0.012	4	153186865
cg26401166	75.04 ± 6.95	69.76 ± 6.11	-5.28	1.0 x 10-5	0.013	15	69196805			S_Shore
cg24141382	48.33 ± 5.89	43.05 ± 4.30	-5.28	2.3 x 10-5	0.018	1	41219313	CTPS	5'UTR	S_Shore
cg21376120	56.09 ± 3.92	50.81 ± 4.25	-5.28	8.6 x 10-7	0.006	2	73723024	NAT8;NAT8	5'UTR;1stExon
cg13726166	72.84 ± 5.87	67.57 ± 5.91	-5.28	1.5 x 10-4	0.036	17	24428014	TIAF1;MYO18A;MYO18A	TSS1500;Body;Body	N_Shelf
cg11426157	53.92 ± 5.89	48.64 ± 4.38	-5.27	8.7 x 10-6	0.012	5	149959803	SYNPO	TSS1500
cg01882871	67.51 ± 5.16	62.24 ± 5.93	-5.27	1.7 x 10-4	0.038	17	29599661
cg08745334	74.93 ± 5.79	69.66 ± 6.17	-5.27	2.1 x 10-4	0.042	4	1723867
cg13817265	47.05 ± 5.60	41.78 ± 3.59	-5.27	2.3 x 10-4	0.043	12	23995624	SOX5	5'UTR
cg22123915	78.86 ± 4.25	73.59 ± 6.45	-5.27	2.6 x 10-7	0.004	1	85820395	CYR61	Body	S_Shore
cg12131826	45.11 ± 5.74	39.85 ± 5.00	-5.27	1.7 x 10-4	0.038	15	75691440			N_Shelf
cg04499701	75.80 ± 5.78	70.53 ± 6.61	-5.26	7.0 x 10-5	0.027	11	110817663
cg00208830	70.85 ± 5.50	65.59 ± 5.98	-5.26	3.0 x 10-4	0.049	1	181421401	LAMC2;LAMC2	TSS1500;TSS1500
cg13466809	68.67 ± 5.72	63.41 ± 6.57	-5.26	1.6 x 10-4	0.037	6	160462934	SLC22A1;SLC22A1;SLC22A1;SLC22A1	1stExon;5'UTR;1stExon;5'UTR
cg14853169	23.11 ± 5.95	17.85 ± 3.94	-5.26	6.3 x 10-5	0.026	1	11035667
cg09516349	38.74 ± 3.53	33.48 ± 2.89	-5.26	8.1 x 10-5	0.029	19	18390339	SSBP4;SSBP4	TSS1500;TSS1500	Island
cg16561057	47.04 ± 5.66	41.79 ± 5.49	-5.25	1.0 x 10-4	0.031	7	157337316	PTPRN2;PTPRN2;PTPRN2	Body;Body;Body	N_Shelf
cg20373747	56.60 ± 4.90	51.35 ± 4.43	-5.25	2.2 x 10-5	0.017	6	26038922	SLC17A2	TSS200
cg13419869	66.98 ± 4.44	61.74 ± 5.31	-5.25	6.6 x 10-5	0.027	1	199130309	C1orf106;C1orf106	TSS1500;Body	S_Shelf
cg17165158	91.18 ± 5.32	85.93 ± 7.30	-5.24	9.5 x 10-5	0.030	1	2172472	SKI	Body
cg04261952	19.19 ± 4.28	13.95 ± 2.61	-5.24	6.0 x 10-5	0.026	5	133829640			Island
cg13725826	73.85 ± 4.60	68.61 ± 3.94	-5.24	1.0 x 10-7	0.003	14	99280966
cg06110575	50.57 ± 4.68	45.32 ± 4.01	-5.24	1.8 x 10-4	0.039	2	45083153			N_Shore
cg24718756	68.79 ± 3.95	63.54 ± 5.07	-5.24	1.3 x 10-4	0.034	5	126335994	MARCH3	5'UTR
cg11150074	73.92 ± 4.27	68.68 ± 6.15	-5.24	2.3 x 10-4	0.044	1	199130182	C1orf106;C1orf106	TSS1500;Body	S_Shelf
cg15696506	58.29 ± 4.70	53.05 ± 4.75	-5.24	7.8 x 10-5	0.028	4	57642492	IGFBP7	Body
cg25112202	49.24 ± 4.95	44.00 ± 4.01	-5.24	5.0 x 10-5	0.024	3	72787158			Island
cg03782043	41.29 ± 4.41	36.06 ± 4.97	-5.23	2.5 x 10-4	0.045	6	30152185	RNF39;RNF39	TSS1500;TSS1500	S_Shore
cg23360860	69.15 ± 5.35	63.92 ± 6.06	-5.23	5.3 x 10-5	0.024	11	91357203
cg10219223	63.60 ± 5.34	58.38 ± 4.65	-5.23	1.2 x 10-4	0.033	1	6343300	ACOT7;ACOT7;ACOT7;ACOT7	Body;5'UTR;1stExon;Body
cg20290367	74.60 ± 4.56	69.37 ± 4.34	-5.23	6.7 x 10-5	0.027	17	20001049	CYTSB;CYTSB;CYTSB;CYTSB	Body;Body;Body;Body	S_Shore
cg18661868	54.86 ± 5.67	49.63 ± 5.68	-5.22	2.1 x 10-4	0.042	15	89228969	FES;FES;FES;FES	5'UTR;TSS1500;5'UTR;TSS1500	S_Shore
cg07655487	65.51 ± 5.58	60.29 ± 5.93	-5.22	2.7 x 10-4	0.046	11	66606396
cg11949874	53.35 ± 4.18	48.14 ± 3.54	-5.21	1.3 x 10-4	0.034	1	11304522
cg06255601	45.21 ± 5.70	40.00 ± 6.71	-5.20	1.2 x 10-4	0.033	13	49984836
cg18080604	54.03 ± 5.38	48.83 ± 4.51	-5.20	5.8 x 10-5	0.025	7	30918017	AQP1;AQP1	1stExon;5'UTR
cg14600885	35.86 ± 3.92	30.66 ± 4.06	-5.20	4.9 x 10-6	0.011	5	150020473	MYOZ3;MYOZ3	TSS200;TSS200	S_Shelf
cg04730825	19.21 ± 4.20	14.02 ± 3.17	-5.20	5.1 x 10-6	0.011	16	16023692	ABCC1;ABCC1;ABCC1;ABCC1;ABCC1	Body;Body;Body;Body;Body
cg01940273	39.48 ± 5.12	34.29 ± 3.00	-5.20	3.1 x 10-4	0.050	2	232993178			Island
cg21652122	75.93 ± 5.14	70.74 ± 5.89	-5.19	2.5 x 10-4	0.045	22	27167586	TTC28	Body
cg04339462	61.55 ± 5.68	56.36 ± 3.96	-5.19	1.2 x 10-4	0.034	14	99097949	CCDC85C	Body
cg07844518	68.63 ± 6.24	63.44 ± 5.83	-5.19	1.5 x 10-4	0.036	16	83945057
cg00055341	32.95 ± 3.53	27.75 ± 3.74	-5.19	3.0 x 10-4	0.049	2	200155090
cg03082060	63.96 ± 4.97	58.77 ± 6.24	-5.19	2.0 x 10-5	0.017	1	234746847	LGALS8	TSS1500
cg19242688	44.28 ± 6.87	39.09 ± 6.80	-5.19	9.4 x 10-5	0.030	19	51831231	GNG8	TSS1500	Island
cg07474842	68.83 ± 4.75	63.64 ± 5.36	-5.19	2.0 x 10-5	0.017	6	136956781	MAP3K5	Body
cg06827038	60.02 ± 5.42	54.83 ± 5.16	-5.19	3.3 x 10-5	0.020	17	46267951	WFIKKN2;WFIKKN2	1stExon;5'UTR
cg02976723	77.83 ± 3.68	72.64 ± 5.56	-5.19	1.1 x 10-5	0.013	6	3770926
cg10936879	73.12 ± 5.02	67.93 ± 6.76	-5.19	7.4 x 10-5	0.028	10	74067283
cg16964025	56.38 ± 6.43	51.19 ± 6.44	-5.19	8.2 x 10-5	0.029	7	157174976	PTPRN2;PTPRN2;PTPRN2	Body;Body;Body	Island
cg01582438	23.27 ± 4.30	18.09 ± 1.68	-5.18	3.7 x 10-7	0.004	20	61931603			N_Shore
cg24035164	26.82 ± 4.58	21.64 ± 2.39	-5.18	8.5 x 10-5	0.029	10	93636971			N_Shore
cg02210967	64.18 ± 5.92	59.00 ± 5.39	-5.18	1.3 x 10-4	0.035	7	5539320			S_Shelf
cg17550566	57.30 ± 5.13	52.12 ± 5.37	-5.18	2.8 x 10-5	0.019	7	2647962	TTYH3	Body
cg01627405	71.97 ± 4.12	66.80 ± 5.51	-5.18	1.3 x 10-4	0.035	19	2186127	MIR1227;PLEKHJ1	TSS1500;Body	N_Shore
cg17285335	38.80 ± 5.62	33.62 ± 4.87	-5.18	1.6 x 10-4	0.038	11	26700464	SLC5A12	TSS1500
cg14148156	72.38 ± 3.88	67.20 ± 4.33	-5.17	5.8 x 10-6	0.011	9	35834507	TMEM8B;TMEM8B;TMEM8B	Body;Body;Body	N_Shore
cg19205533	36.18 ± 3.68	31.00 ± 3.23	-5.17	3.0 x 10-5	0.019	12	15265254	RERG	5'UTR	Island
cg00246451	62.88 ± 5.77	57.71 ± 6.45	-5.17	2.4 x 10-4	0.045	1	154215636	ARHGEF2;ARHGEF2;ARHGEF2	TSS1500;TSS1500;TSS1500	S_Shore
cg09894383	57.14 ± 4.55	51.97 ± 5.08	-5.17	2.9 x 10-4	0.048	16	80624946	HSD17B2	TSS1500
cg25708364	73.77 ± 5.63	68.61 ± 4.04	-5.17	6.6 x 10-5	0.027	17	18846504	SLC5A10;FAM83G;SLC5A10	Body;Body;Body	N_Shore
cg08773226	69.76 ± 4.76	64.60 ± 6.19	-5.16	2.6 x 10-5	0.018	6	135103091
cg03438216	60.80 ± 5.84	55.64 ± 4.77	-5.16	9.1 x 10-5	0.030	1	228584588
cg03454663	53.55 ± 5.05	48.39 ± 6.32	-5.16	3.8 x 10-5	0.021	3	158330959
cg02853152	69.45 ± 4.70	64.29 ± 7.92	-5.16	2.4 x 10-4	0.045	4	6741603
cg17081914	44.95 ± 4.41	39.79 ± 4.82	-5.16	2.9 x 10-4	0.048	2	134042836	NCKAP5;NCKAP5	TSS1500;TSS1500
cg18195130	28.31 ± 3.74	23.15 ± 3.95	-5.16	2.0 x 10-4	0.041	4	111053393	EGF	TSS200
cg03449125	77.62 ± 4.68	72.46 ± 5.80	-5.16	1.8 x 10-4	0.039	11	76456712	CAPN5	5'UTR	S_Shore
cg12983285	71.08 ± 4.52	65.92 ± 5.92	-5.15	1.3 x 10-5	0.014	20	61639238	PTK6	TSS200	S_Shore
cg24956866	25.56 ± 4.05	20.41 ± 3.65	-5.15	1.7 x 10-4	0.038	7	134114669	CALD1;CALD1;CALD1	TSS200;TSS200;TSS200
cg16451803	64.84 ± 4.91	59.69 ± 4.60	-5.15	3.9 x 10-6	0.009	5	67124746
cg24310500	51.49 ± 5.37	46.34 ± 4.83	-5.15	2.9 x 10-4	0.048	6	36916674	CPNE5	TSS1500	Island
cg10072921	23.26 ± 4.73	18.11 ± 3.33	-5.15	4.3 x 10-5	0.023	12	119507226			S_Shore
cg10930290	74.03 ± 3.90	68.88 ± 5.13	-5.14	1.7 x 10-6	0.007	2	219548593	LOC151300;LOC151300	TSS1500;TSS1500
cg16031973	64.42 ± 6.54	59.27 ± 6.28	-5.14	1.2 x 10-4	0.034	5	163718651
cg20530056	53.71 ± 5.43	48.58 ± 5.32	-5.14	2.2 x 10-5	0.017	1	204710000	IKBKE	TSS1500
cg22940798	57.12 ± 4.96	51.99 ± 5.22	-5.14	2.5 x 10-4	0.045	6	32913532	TAP2;TAP2	Body;Body	N_Shore
cg02297541	22.65 ± 3.84	17.52 ± 4.02	-5.14	2.7 x 10-4	0.046	6	33288819			N_Shore
cg06959340	24.21 ± 3.82	19.07 ± 3.84	-5.14	6.2 x 10-5	0.026	14	22520078	JUB	Body	Island
cg19760410	43.46 ± 5.32	38.33 ± 3.63	-5.13	5.3 x 10-5	0.025	1	152566741	ATP8B2;ATP8B2	TSS200;5'UTR	N_Shore
cg12568786	53.00 ± 6.30	47.86 ± 5.21	-5.13	7.6 x 10-5	0.028	5	122449407			N_Shelf
cg07337598	70.52 ± 5.86	65.39 ± 5.74	-5.13	2.9 x 10-4	0.048	1	149220567	ANXA9	TSS1500
cg01346077	40.22 ± 5.67	35.09 ± 4.47	-5.13	3.2 x 10-4	0.050	3	127414216			N_Shore
cg24804768	67.19 ± 4.24	62.06 ± 5.50	-5.13	1.2 x 10-4	0.034	12	625172	NINJ2	Body	S_Shelf
cg01577114	48.38 ± 2.51	43.25 ± 4.19	-5.13	1.4 x 10-4	0.035	14	60976036	PRKCH	Body
cg04626878	63.76 ± 5.30	58.63 ± 7.00	-5.12	1.8 x 10-4	0.039	20	61639253	PTK6	TSS200	S_Shore
cg18724200	29.22 ± 4.25	24.09 ± 3.30	-5.12	7.5 x 10-6	0.012	14	104203067
cg17547578	56.84 ± 9.84	51.71 ± 8.16	-5.12	1.2 x 10-4	0.033	X	102870245	GLRA4	TSS200
cg20266715	74.86 ± 5.25	69.74 ± 7.40	-5.12	4.4 x 10-5	0.023	1	221955492	CAPN2	TSS1500
cg10095801	76.04 ± 4.14	70.92 ± 5.89	-5.12	3.1 x 10-4	0.050	21	32707859	C21orf63	Body	S_Shore
cg12237269	74.68 ± 4.42	69.56 ± 5.50	-5.12	1.2 x 10-5	0.014	11	107087944	SLN;SLN	5'UTR;1stExon
cg15547143	79.16 ± 4.21	74.05 ± 4.84	-5.12	2.9 x 10-5	0.019	10	89407315			N_Shelf
cg15440512	31.47 ± 3.88	26.36 ± 4.03	-5.11	2.9 x 10-4	0.048	17	4348467	SPNS2	TSS1500	N_Shore
cg09296270	46.85 ± 5.23	41.74 ± 2.67	-5.11	1.1 x 10-5	0.013	2	64940792			S_Shore
cg13458609	47.20 ± 4.79	42.10 ± 4.89	-5.11	1.6 x 10-4	0.037	9	129648744	ENG;ENG	Body;Body
cg04015962	61.04 ± 6.39	55.94 ± 6.66	-5.11	2.6 x 10-4	0.046	1	10871779
cg10009157	36.38 ± 4.77	31.28 ± 4.54	-5.10	2.3 x 10-4	0.044	3	66000626	MAGI1;MAGI1;MAGI1	TSS1500;TSS1500;TSS1500	Island
cg13914893	36.15 ± 4.78	31.05 ± 2.72	-5.10	8.1 x 10-5	0.029	9	137120779	OLFM1;OLFM1	Body;Body	S_Shore
cg20318845	53.37 ± 4.74	48.27 ± 3.26	-5.10	2.3 x 10-4	0.044	2	45091285	SIX2	TSS1500	Island
cg16754455	67.90 ± 5.06	62.80 ± 5.39	-5.10	4.0 x 10-5	0.022	6	12304680
cg06113298	57.41 ± 5.04	52.31 ± 4.48	-5.10	2.0 x 10-6	0.008	16	21440335	SLC7A5P2	TSS1500	S_Shore
cg00028429	50.71 ± 4.47	45.61 ± 4.48	-5.10	5.6 x 10-5	0.025	15	99091002
cg04470557	59.86 ± 5.79	54.77 ± 4.28	-5.09	9.9 x 10-5	0.031	5	131658894	SLC22A4	Body	S_Shore
cg18260397	52.85 ± 5.48	47.76 ± 6.59	-5.09	3.1 x 10-4	0.050	5	154210631	C5orf4	TSS1500
cg19786733	35.77 ± 4.49	30.68 ± 5.46	-5.09	2.1 x 10-4	0.042	4	39125525	KLB	Body	S_Shore
cg13460556	80.79 ± 3.48	75.71 ± 5.21	-5.08	6.3 x 10-5	0.026	15	87510642	ABHD2;ABHD2	Body;Body
cg06780032	72.89 ± 4.86	67.81 ± 5.43	-5.08	3.2 x 10-4	0.050	1	8194864			S_Shore
cg25518868	66.61 ± 4.93	61.54 ± 5.31	-5.07	3.7 x 10-5	0.021	5	140964241	DIAPH1;DIAPH1	Body;Body
cg20992002	72.55 ± 5.82	67.48 ± 6.02	-5.07	8.9 x 10-5	0.029	11	383328	PKP3	TSS1500	N_Shore
cg10283871	72.47 ± 5.89	67.41 ± 5.94	-5.07	7.2 x 10-5	0.028	12	57605987
cg18986967	42.22 ± 5.56	37.16 ± 5.20	-5.07	2.0 x 10-4	0.041	7	140822733
cg27656754	70.03 ± 4.25	64.97 ± 4.06	-5.07	5.4 x 10-6	0.011	6	137408185	IL20RA	TSS200	S_Shore
cg21445793	60.11 ± 4.21	55.05 ± 3.68	-5.06	1.5 x 10-4	0.036	3	134691185
cg19714347	44.71 ± 4.45	39.65 ± 4.51	-5.06	7.9 x 10-6	0.012	6	30283071	TRIM26	5'UTR
cg19247032	70.06 ± 4.69	65.00 ± 5.75	-5.06	6.2 x 10-5	0.026	21	42659796	TFF1	TSS200
cg16157895	74.88 ± 4.35	69.83 ± 6.38	-5.06	1.3 x 10-5	0.014	14	92482419	ITPK1;ITPK1;ITPK1	Body;Body;Body
cg13373757	48.69 ± 3.69	43.63 ± 2.95	-5.06	8.1 x 10-5	0.029	12	2133819	CACNA1C;CACNA1C;CACNA1C;CACNA1C;CACNA1C;CACNA1C;CACNA1C;CACNA1C;CACNA1C;CACNA1C;CACNA1C;CACNA1C;CACNA1C;CACNA1C;CACNA1C;CACNA1C;CACNA1C;CACNA1C;CACNA1C;CACNA1C;CACNA1C;CACNA1C;CACNA1C	Body;Body;Body;Body;Body;Body;Body;Body;Body;Body;Body;Body;Body;Body;Body;Body;Body;Body;Body;Body;Body;Body;Body
cg22246636	45.96 ± 4.12	40.90 ± 3.54	-5.06	1.0 x 10-4	0.031	20	61082945			Island
cg24148085	52.37 ± 5.38	47.31 ± 3.99	-5.05	1.8 x 10-5	0.016	3	72787293			Island
cg19747745	75.10 ± 5.49	70.05 ± 7.05	-5.05	2.2 x 10-4	0.043	21	43641733			N_Shore
cg23538064	59.34 ± 5.52	54.29 ± 6.53	-5.05	1.0 x 10-4	0.031	6	32021254	C2;C2;CFB	3'UTR;3'UTR;TSS1500
cg18860310	58.53 ± 5.18	53.48 ± 5.87	-5.05	1.8 x 10-5	0.016	4	87971528	SLC10A6	Body
cg24696028	23.33 ± 3.61	18.29 ± 2.71	-5.04	1.5 x 10-4	0.037	19	52423554	BBC3;BBC3;BBC3;BBC3	5'UTR;Body;Body;Body	Island
cg27196842	43.12 ± 4.46	38.08 ± 4.57	-5.04	3.0 x 10-4	0.049	9	70162700	LOC572558;PGM5	TSS200;Body	S_Shore
cg06958537	18.28 ± 3.54	13.24 ± 2.33	-5.04	2.2 x 10-5	0.017	21	39098820	ETS2	TSS1500	N_Shore
cg00755950	22.83 ± 4.80	17.79 ± 4.67	-5.04	3.2 x 10-4	0.050	2	69763994
cg22797169	77.00 ± 4.56	71.96 ± 7.13	-5.04	2.0 x 10-4	0.041	2	102169839	IL1RL2	TSS200	N_Shore
cg21157065	77.09 ± 4.15	72.05 ± 5.61	-5.04	3.0 x 10-4	0.048	9	129952969	LCN2	Body
cg03568017	49.95 ± 4.76	44.91 ± 4.65	-5.04	3.2 x 10-4	0.050	17	72827098	SEPT9;SEPT9;SEPT9	5'UTR;TSS200;Body
cg21048669	45.10 ± 4.81	40.06 ± 3.36	-5.04	1.9 x 10-5	0.016	16	76613880	CLEC3A	TSS200
cg05208400	31.22 ± 4.73	26.19 ± 2.54	-5.03	2.1 x 10-7	0.004	2	227246591
cg02893453	55.71 ± 4.83	50.68 ± 3.34	-5.03	5.8 x 10-6	0.011	2	45086392	SIX2	3'UTR	S_Shore
cg01097408	72.22 ± 5.00	67.18 ± 6.81	-5.03	2.7 x 10-4	0.046	1	226140258			N_Shore
cg05523897	63.41 ± 5.53	58.38 ± 6.94	-5.03	2.9 x 10-5	0.019	1	2129035	C1orf86	TSS200	S_Shore
cg04930848	65.44 ± 4.04	60.41 ± 5.86	-5.03	6.5 x 10-6	0.011	2	53168431
cg14389122	60.83 ± 3.86	55.81 ± 4.26	-5.02	5.5 x 10-5	0.025	15	72732904	EDC3;EDC3;EDC3	Body;Body;Body
cg06181064	73.27 ± 4.40	68.24 ± 6.09	-5.02	3.1 x 10-4	0.050	17	72862561	SEPT9;SEPT9;SEPT9	5'UTR;Body;Body
cg01559726	18.36 ± 5.12	13.34 ± 2.21	-5.02	9.4 x 10-5	0.030	3	54132934	CACNA2D3	Body	S_Shore
cg17579770	28.90 ± 3.48	23.88 ± 3.40	-5.02	4.0 x 10-7	0.004	13	59003966
cg08005460	25.01 ± 3.05	19.99 ± 2.46	-5.02	4.1 x 10-6	0.010	17	35726908	RARA;RARA;RARA	TSS1500;5'UTR;TSS1500	N_Shore
cg09380594	69.11 ± 5.09	64.10 ± 5.95	-5.01	1.8 x 10-4	0.039	14	67050175	TMEM229B	5'UTR	N_Shore
cg03815913	49.91 ± 8.35	44.90 ± 7.33	-5.01	2.1 x 10-4	0.042	12	20015968
cg02092181	72.48 ± 5.45	67.47 ± 5.75	-5.01	1.4 x 10-4	0.035	19	2113766	DOT1L	TSS1500	N_Shore
cg23679724	61.04 ± 6.74	56.03 ± 5.72	-5.01	3.2 x 10-4	0.050	20	57014873	CTSZ	Body	N_Shore
cg16009970	39.31 ± 4.54	34.30 ± 4.38	-5.01	1.6 x 10-5	0.015	17	7139445	YBX2	TSS1500	N_Shore
cg14989316	57.15 ± 5.21	52.14 ± 4.48	-5.01	6.3 x 10-5	0.026	10	80427933	LOC283050;LOC283050;LOC283050	Body;Body;Body
cg03386595	67.60 ± 6.25	62.59 ± 4.83	-5.01	1.7 x 10-4	0.039	1	47966891			S_Shelf
cg19258177	78.59 ± 4.71	73.58 ± 5.76	-5.01	1.5 x 10-5	0.015	1	94829207
cg03982787	51.08 ± 4.50	46.08 ± 4.71	-5.00	2.4 x 10-6	0.008	17	35722136	RARA	5'UTR
cg00754989	73.30 ± 3.54	68.29 ± 5.76	-5.00	1.3 x 10-4	0.034	15	70317098
cg25508319	73.47 ± 4.47	68.47 ± 6.39	-5.00	1.8 x 10-4	0.039	11	128283716	KCNJ5	5'UTR
cg22441882	23.59 ± 3.09	18.59 ± 2.46	-5.00	6.7 x 10-5	0.027	8	20084934	SLC18A1;SLC18A1;SLC18A1;SLC18A1;SLC18A1;SLC18A1;SLC18A1;SLC18A1	1stExon;5'UTR;5'UTR;1stExon;1stExon;5'UTR;5'UTR;1stExon
cg06633162	37.71 ± 4.08	32.71 ± 3.76	-4.99	5.7 x 10-5	0.025	6	158401390	SYNJ2	Body
cg26118821	59.42 ± 4.27	54.43 ± 4.60	-4.99	9.8 x 10-5	0.031	8	18585809	PSD3;PSD3	Body;Body
cg08418670	87.00 ± 4.25	82.01 ± 6.06	-4.99	5.7 x 10-5	0.025	19	4325567	SH3GL1	Body	S_Shelf
cg00417094	44.03 ± 4.45	39.04 ± 4.34	-4.99	1.2 x 10-4	0.034	1	165683667	CD247;CD247	Body;Body
cg16793173	84.18 ± 3.76	79.19 ± 6.16	-4.99	2.9 x 10-4	0.048	4	170409784	SH3RF1	Body
cg02094283	48.33 ± 5.86	43.34 ± 5.82	-4.99	5.8 x 10-6	0.011	11	113670905	NNMT	TSS1500
cg13823666	77.37 ± 4.36	72.39 ± 6.14	-4.98	3.6 x 10-5	0.021	9	103178821	BAAT;BAAT	5'UTR;5'UTR
cg06974662	40.66 ± 4.84	35.68 ± 3.57	-4.98	3.5 x 10-5	0.021	1	8199667			N_Shore
cg06784602	54.69 ± 5.15	49.71 ± 4.77	-4.98	8.1 x 10-5	0.029	3	30709278	TGFBR2;TGFBR2	3'UTR;3'UTR
cg06097370	51.53 ± 5.39	46.55 ± 4.84	-4.98	1.4 x 10-4	0.035	10	21644088
cg11818438	80.55 ± 4.31	75.58 ± 6.49	-4.98	1.6 x 10-5	0.015	8	119985711
cg22109694	62.03 ± 4.20	57.05 ± 4.09	-4.97	1.1 x 10-4	0.032	15	23911945
cg21394729	56.22 ± 5.42	51.25 ± 6.65	-4.97	2.1 x 10-5	0.017	15	29104152	TRPM1	Body	N_Shore
cg16117757	71.75 ± 4.35	66.78 ± 5.11	-4.97	6.7 x 10-5	0.027	1	24383629	IL28RA;IL28RA;IL28RA	Body;Body;Body	N_Shelf
cg09172850	61.42 ± 5.67	56.45 ± 7.90	-4.97	1.8 x 10-4	0.039	1	190199821
cg03813377	48.80 ± 5.16	43.83 ± 4.52	-4.97	2.1 x 10-4	0.042	6	30845434
cg24389386	86.58 ± 4.01	81.62 ± 7.77	-4.97	2.5 x 10-4	0.045	6	29962719	HLA-H	TSS1500	N_Shore
cg01628425	33.89 ± 4.41	28.93 ± 4.07	-4.96	2.5 x 10-6	0.008	1	22775124	EPHA8;EPHA8	Body;Body	N_Shore
cg23546512	32.11 ± 3.40	27.15 ± 2.58	-4.96	2.0 x 10-6	0.008	12	123726952
cg24737324	21.46 ± 3.61	16.50 ± 2.79	-4.96	3.0 x 10-5	0.019	20	19815143
cg04874782	26.65 ± 4.76	21.68 ± 4.27	-4.96	2.3 x 10-5	0.018	2	241548781
cg08817540	77.84 ± 5.84	72.88 ± 7.19	-4.96	6.0 x 10-5	0.026	3	109503417	HHLA2	TSS1500
cg10207553	56.95 ± 4.85	51.99 ± 4.75	-4.96	2.9 x 10-4	0.048	15	63065030	SPG21;SPG21;SPG21	5'UTR;5'UTR;5'UTR	N_Shelf
cg20493283	53.39 ± 4.58	48.43 ± 2.99	-4.96	1.2 x 10-4	0.033	17	46267163	WFIKKN2	TSS1500
cg00536532	74.68 ± 5.60	69.72 ± 4.79	-4.96	1.1 x 10-4	0.032	6	33669427	C6orf227	TSS1500	S_Shore
cg08476055	66.07 ± 4.13	61.11 ± 3.26	-4.95	2.5 x 10-4	0.045	6	45580777	RUNX2;RUNX2;RUNX2	Body;Body;Body
cg09182455	74.64 ± 4.39	69.69 ± 4.76	-4.95	2.8 x 10-5	0.019	12	107641123	CORO1C	5'UTR
cg06200670	46.87 ± 5.03	41.92 ± 5.24	-4.95	3.1 x 10-4	0.049	1	224797204
cg26222311	16.45 ± 5.51	21.48 ± 6.01	5.03	1.8 x 10-4	0.039	1	966090	AGRN	Body	Island
cg27084746	11.65 ± 4.98	16.70 ± 6.93	5.05	1.2 x 10-4	0.034	6	31939511	NEU1;SLC44A4	TSS1500;Body	S_Shore
cg19389001	36.46 ± 4.45	41.51 ± 5.94	5.05	1.2 x 10-4	0.033	3	124123468	SEMA5B	Body	Island
cg01997272	12.94 ± 4.52	18.02 ± 5.12	5.08	3.0 x 10-5	0.019	14	102810229			Island
cg21808937	48.60 ± 4.82	53.69 ± 4.75	5.09	2.8 x 10-4	0.047	6	32104909	C4B;C4A	Body;Body
cg09109520	20.57 ± 5.14	25.75 ± 6.88	5.19	2.9 x 10-4	0.048	16	56230759	GPR56;GPR56;GPR56;GPR56;GPR56;GPR56;GPR56;GPR56;GPR56	5'UTR;5'UTR;5'UTR;5'UTR;5'UTR;1stExon;5'UTR;5'UTR;5'UTR
cg21643178	21.87 ± 4.30	27.08 ± 5.02	5.21	1.3 x 10-4	0.035	6	30247552	TRIM15	Body	N_Shore
cg18498241	31.32 ± 5.95	36.63 ± 5.95	5.31	1.1 x 10-4	0.032	11	68995533			Island
cg16916914	24.96 ± 6.45	30.29 ± 8.02	5.33	2.6 x 10-4	0.046	17	71261289	ITGB4;ITGB4;ITGB4	Body;Body;Body	Island
cg00637144	20.67 ± 5.60	26.05 ± 6.98	5.37	3.1 x 10-5	0.020	13	51258269	DHRS12;DHRS12	Body;Body
cg23625715	12.54 ± 5.15	17.94 ± 6.51	5.40	1.0 x 10-4	0.031	1	966035	AGRN	Body	Island
cg26787220	34.75 ± 5.86	40.20 ± 6.81	5.44	3.1 x 10-4	0.049	19	50412611	EXOC3L2	Body	Island
cg25293896	27.48 ± 4.71	33.01 ± 6.77	5.53	1.8 x 10-4	0.039	19	50412789	EXOC3L2	Body	Island
cg10416958	22.94 ± 5.48	28.47 ± 6.31	5.53	2.1 x 10-4	0.042	16	21475695
cg19037007	20.64 ± 5.16	26.19 ± 5.11	5.56	8.0 x 10-6	0.012	20	689798	C20orf54	Body	Island
cg25280589	45.26 ± 6.09	50.95 ± 3.33	5.69	2.8 x 10-4	0.047	X	69270699	IGBP1	Body	S_Shore
cg23774717	11.77 ± 2.44	17.59 ± 6.18	5.82	2.8 x 10-4	0.047	10	26896101	APBB1IP	Body	Island
cg13451127	33.25 ± 6.65	39.07 ± 5.33	5.82	2.9 x 10-4	0.048	3	47025807	NBEAL2	Body	Island
cg09156097	30.72 ± 6.34	36.64 ± 7.85	5.91	1.3 x 10-4	0.034	5	138757182	LOC389333	1stExon	Island
cg10763234	28.04 ± 8.36	34.04 ± 9.46	6.00	1.2 x 10-4	0.033	15	94704563			Island
cg26385126	33.50 ± 5.52	39.52 ± 5.30	6.02	2.1 x 10-4	0.042	12	123477974	NCOR2;NCOR2	Body;Body	S_Shore
cg13567542	11.47 ± 4.31	17.55 ± 5.75	6.08	1.1 x 10-5	0.014	6	30247997	TRIM15	Body	Island
cg20474425	25.03 ± 6.47	31.23 ± 7.31	6.20	6.8 x 10-5	0.027	12	53032334
cg15911153	31.67 ± 7.42	37.97 ± 8.32	6.30	2.1 x 10-4	0.042	5	138758682	LOC389333;LOC389333	1stExon;5'UTR	Island
cg15386434	25.81 ± 5.01	32.11 ± 10.27	6.30	3.0 x 10-4	0.049	1	1279698	MXRA8	Body	Island
cg06626599	35.03 ± 6.58	41.61 ± 5.95	6.57	2.2 x 10-4	0.043	1	41056722	KCNQ4;KCNQ4	Body;Body	Island
cg03115019	72.02 ± 7.63	78.69 ± 4.91	6.67	1.7 x 10-4	0.039	17	78301568	FN3K	Body	Island
cg24395452	31.54 ± 5.50	38.61 ± 5.14	7.06	1.8 x 10-4	0.039	4	52637954	SPATA18	Body	Island
cg13289413	72.73 ± 24.11	79.96 ± 10.52	7.23	1.8 x 10-4	0.039	8	11341238	FAM167A	5'UTR
cg23052437	38.03 ± 5.84	45.28 ± 5.15	7.25	1.6 x 10-4	0.037	10	26571948	GAD2;GAD2	Body;Body
cg21121496	14.72 ± 5.02	21.98 ± 6.95	7.27	8.6 x 10-5	0.029	19	60284742	EPS8L1;EPS8L1	Body;Body	Island
cg05047401	22.37 ± 8.19	29.87 ± 8.33	7.50	7.0 x 10-5	0.027	1	154397837	SEMA4A	Body
cg01272707	20.64 ± 7.64	28.25 ± 11.96	7.61	5.5 x 10-5	0.025	6	26280164			Island
cg05329578	16.77 ± 5.11	24.41 ± 6.58	7.65	3.1 x 10-5	0.020	9	2231688			N_Shore
cg12407867	30.85 ± 7.61	38.57 ± 7.14	7.73	2.4 x 10-4	0.044	4	1157369	LOC100130872-SPON2;SPON2;SPON2	Body;TSS1500;TSS1500	S_Shore
cg03640051	48.70 ± 4.63	56.48 ± 5.50	7.79	6.5 x 10-5	0.027	4	42352446	ATP8A1;ATP8A1	Body;Body	N_Shore
cg20631628	64.01 ± 3.84	71.95 ± 5.13	7.94	1.7 x 10-4	0.038	19	59655153	LENG8	Body	S_Shelf
cg17314180	56.01 ± 5.94	64.20 ± 6.56	8.19	1.8 x 10-4	0.039	2	208719298	CRYGB	TSS200
cg04428163	22.08 ± 5.99	30.34 ± 7.65	8.26	1.2 x 10-5	0.014	20	1242021	SDCBP2;SDCBP2	1stExon;Body	Island
cg11959399	23.36 ± 6.62	31.65 ± 6.79	8.29	7.1 x 10-5	0.027	20	689723	C20orf54	Body	Island
cg02973693	29.04 ± 7.66	37.45 ± 10.17	8.41	3.0 x 10-4	0.049	16	71642593	ZFHX3	5'UTR	S_Shelf
cg00757453	28.60 ± 9.21	37.10 ± 8.58	8.50	4.9 x 10-5	0.024	X	17896218
cg19276343	26.65 ± 4.66	35.19 ± 5.25	8.54	3.6 x 10-5	0.021	1	41076509	KCNQ4;KCNQ4	Body;Body	Island
cg14881187	50.43 ± 6.15	58.99 ± 6.02	8.56	1.6 x 10-4	0.037	7	86622163	DMTF1;DMTF1;DMTF1;DMTF1;DMTF1	5'UTR;5'UTR;Body;Body;5'UTR	S_Shelf
cg24192660	36.04 ± 6.85	44.98 ± 7.11	8.94	3.0 x 10-4	0.049	19	17300877	ANO8	Body	Island
cg20564892	19.72 ± 5.77	28.85 ± 7.38	9.14	3.2 x 10-5	0.020	10	103593553	KCNIP2;KCNIP2;KCNIP2;KCNIP2;KCNIP2;KCNIP2;KCNIP2;KCNIP2;KCNIP2;KCNIP2;KCNIP2;KCNIP2	1stExon;5'UTR;1stExon;1stExon;1stExon;5'UTR;5'UTR;5'UTR;5'UTR;1stExon;5'UTR;1stExon	Island
cg08666915	39.85 ± 8.18	49.46 ± 9.81	9.61	2.2 x 10-4	0.043	16	1187322	CACNA1H;CACNA1H	Body;Body	N_Shore
cg08858649	16.40 ± 7.71	26.11 ± 8.51	9.71	1.8 x 10-5	0.016	6	30247882	TRIM15	Body	Island
cg19273253	67.84 ± 5.52	77.72 ± 4.16	9.88	5.6 x 10-6	0.011	11	1930708	MRPL23	Body	Island
cg02451516	42.20 ± 5.46	52.54 ± 7.48	10.33	1.3 x 10-4	0.034	16	73214648	RFWD3	3'UTR
cg23266869	70.60 ± 5.59	81.56 ± 3.80	10.96	2.7 x 10-6	0.008	11	1930795	MRPL23	Body	Island
cg16200531	51.92 ± 8.66	63.63 ± 7.45	11.71	2.6 x 10-4	0.046	2	135249036
cg04229372	65.82 ± 7.59	78.57 ± 5.36	12.75	2.3 x 10-5	0.017	13	112525851	ATP11A;ATP11A	Body;Body	S_Shelf
