# Supplementary material for: Genome-Wide DNA Methylation Analysis of Human Pancreatic Islets from Type 2 Diabetic and Non-Diabetic Donors Identifies Candidate Genes That Influence Insulin Secretion
Source: PLoS Genet. 2014 Mar 6;10(3):e1004160. doi: 10.1371/journal.pgen.1004160 (PMC3945174; doi:10.1371/journal.pgen.1004160)
Supplement: Table S11 — DNA methylation in whole islets (n = 4) compared to FACS sorted β-cells (n = 3) of the 1649 CpG sites that showed differential methylation in pancreatic islets from 34 non-diabetic versus 15 T2D human donors. (XLSX) [file pgen.1004160.s016.xlsx]

## Sheet: 1649_probes_fdr
Table S11. DNA methylation in whole islets (n = 4) compared to FACS sorted β-cells (n = 3) of the 1649 CpG sites that showed differential methylation in pancreatic islets from 34 non-diabetic versus 15 T2D human donors.
probe ID	Whole Islet DNA meth (%)	Beta cell DNA meth (%)	Delta (%)	Fold	P-value	q-value	Chr.	Coordinate 36	Gene symbol	Gene region	Relation to CpG island
	(mean ± Sd)	(mean ± Sd)		Change
cg04730825	25.62 ± 3.32	26.09 ± 4.22	-0.46	0.98	0.89	0.96	16	16023692	ABCC1;ABCC1;ABCC1;ABCC1;ABCC1	Body;Body;Body;Body;Body
cg24626310	67.25 ± 5.68	63.31 ± 4.07	3.94	1.06	0.33	0.65	20	25224739	ABHD12;PYGB	Body;Body
cg13460556	85.10 ± 2.50	87.98 ± 1.69	-2.88	0.97	0.14	0.47	15	87510642	ABHD2;ABHD2	Body;Body
cg13670057	62.37 ± 6.61	73.14 ± 4.87	-10.76	0.85	0.06	0.35	9	132711766	ABL1;ABL1	Body;Body
cg09649347	79.15 ± 2.76	78.74 ± 2.55	0.42	1.01	0.84	0.94	10	116297541	ABLIM1;ABLIM1;ABLIM1	Body;Body;Body
cg04055345	58.01 ± 2.16	70.18 ± 3.10	-12.17	0.83	0.01	0.22	10	116254852	ABLIM1;ABLIM1;ABLIM1;ABLIM1	Body;Body;5'UTR;Body
cg11936643	55.40 ± 2.75	61.02 ± 3.86	-5.63	0.91	0.11	0.43	10	116276401	ABLIM1;ABLIM1;ABLIM1;ABLIM1	Body;Body;5'UTR;Body
cg27008230	17.86 ± 5.78	17.39 ± 5.07	0.47	1.03	0.97	0.99	10	116276613	ABLIM1;ABLIM1;ABLIM1;ABLIM1;ABLIM1	Body;1stExon;Body;5'UTR;Body
cg19676285	71.56 ± 4.15	81.13 ± 4.93	-9.57	0.88	0.09	0.40	4	8018175	ABLIM2;ABLIM2;ABLIM2;ABLIM2;ABLIM2;ABLIM2	3'UTR;3'UTR;3'UTR;3'UTR;3'UTR;3'UTR
cg02499308	80.39 ± 4.39	77.72 ± 7.21	2.67	1.03	0.66	0.86	2	135311250	ACMSD	TSS1500
cg00821310	70.63 ± 5.45	78.56 ± 2.36	-7.92	0.90	0.06	0.34	1	6343320	ACOT7;ACOT7;ACOT7;ACOT7	Body;5'UTR;1stExon;Body
cg06834177	89.93 ± 3.83	93.90 ± 0.78	-3.97	0.96	0.07	0.37	1	6256430	ACOT7;ACOT7;ACOT7;ACOT7	Body;Body;Body;Body
cg10219223	69.30 ± 5.39	74.47 ± 1.70	-5.16	0.93	0.16	0.50	1	6343300	ACOT7;ACOT7;ACOT7;ACOT7	Body;5'UTR;1stExon;Body
cg16049283	44.26 ± 4.10	50.76 ± 3.76	-6.50	0.87	0.08	0.39	1	6342193	ACOT7;ACOT7;ACOT7;ACOT7	Body;Body;TSS1500;Body
cg02273922	49.21 ± 5.08	54.87 ± 3.05	-5.66	0.90	0.13	0.46	10	114125968	ACSL5;ACSL5;ACSL5;ACSL5	5'UTR;5'UTR;1stExon;5'UTR
cg19077494	51.32 ± 7.29	56.87 ± 10.45	-5.55	0.90	0.48	0.75	2	158431537	ACVR1;ACVR1	5'UTR;5'UTR
cg09747891	44.43 ± 11.35	47.47 ± 10.09	-3.04	0.94	0.73	0.89	5	33928854	ADAMTS12	TSS1500	S_Shore
cg02069524	72.13 ± 6.94	80.37 ± 1.59	-8.24	0.90	0.09	0.40	10	1224332	ADARB2	Body	S_Shelf
cg02204442	68.79 ± 7.07	77.08 ± 2.51	-8.28	0.89	0.09	0.41	10	1224378	ADARB2	Body	S_Shelf
cg25399541	70.84 ± 5.23	70.44 ± 3.39	0.40	1.01	0.88	0.96	7	45588920	ADCY1	Body
cg09262171	64.62 ± 6.59	73.81 ± 5.16	-9.20	0.88	0.11	0.43	16	4080362	ADCY9	Body
cg18994606	82.62 ± 2.40	87.43 ± 0.74	-4.81	0.95	0.02	0.23	10	111817956	ADD3;ADD3;ADD3	5'UTR;5'UTR;5'UTR
cg06324785	22.16 ± 2.36	21.13 ± 5.16	1.03	1.05	0.73	0.89	22	24290219	ADRBK2	TSS1500	N_Shore
cg11468363	25.16 ± 6.95	32.45 ± 4.18	-7.29	0.78	0.16	0.50	4	88076442	AFF1	5'UTR	S_Shore
cg15148757	24.13 ± 5.40	26.94 ± 6.25	-2.82	0.90	0.55	0.80	4	88076329	AFF1	5'UTR	S_Shore
cg20059337	54.35 ± 5.20	57.90 ± 8.71	-3.55	0.94	0.57	0.81	2	100053125	AFF3;AFF3	Body;Body
cg23625715	11.09 ± 4.10	4.28 ± 1.69	6.80	2.59	0.03	0.27	1	966035	AGRN	Body	Island
cg26222311	14.50 ± 2.83	8.58 ± 0.27	5.92	1.69	0.02	0.23	1	966090	AGRN	Body	Island
cg23385208	75.63 ± 4.64	78.49 ± 4.92	-2.86	0.96	0.48	0.75	14	104510958	AHNAK2	Body
cg02283949	80.13 ± 5.73	79.51 ± 4.78	0.62	1.01	0.84	0.94	6	143586138	AIG1	Body
cg00834924	51.96 ± 8.60	53.13 ± 5.10	-1.17	0.98	0.83	0.94	15	83757926	AKAP13;AKAP13	5'UTR;5'UTR
cg23625458	77.82 ± 4.45	78.67 ± 1.41	-0.85	0.99	0.82	0.93	1	19472728	AKR7L;AKR7L	Body;Body	N_Shore
cg21667069	79.88 ± 2.80	86.26 ± 0.66	-6.38	0.93	0.01	0.22	11	67535217	ALDH3B1;ALDH3B1;ALDH3B1	5'UTR;5'UTR;5'UTR
cg10487998	40.37 ± 1.64	44.43 ± 5.73	-4.06	0.91	0.34	0.66	1	21711252	ALPL	5'UTR	S_Shelf
cg08135379	64.29 ± 6.28	70.46 ± 8.62	-6.17	0.91	0.35	0.67	12	45761030	AMIGO2;AMIGO2	TSS1500;TSS1500	S_Shore
cg08133629	65.61 ± 5.39	72.26 ± 1.49	-6.65	0.91	0.09	0.40	3	135559722	AMOTL2	Body	N_Shelf
cg03245734	45.07 ± 6.71	50.09 ± 7.77	-5.02	0.90	0.42	0.71	8	108579272	ANGPT1;ANGPT1	5'UTR;1stExon
cg20468415	62.01 ± 4.22	75.76 ± 2.83	-13.75	0.82	0.00	0.18	8	41712130	ANK1;ANK1;ANK1;ANK1;ANK1	Body;Body;Body;Body;Body
cg17552801	30.66 ± 3.56	36.06 ± 3.95	-5.40	0.85	0.13	0.46	10	99322111	ANKRD2;ANKRD2	TSS200;TSS200	S_Shore
cg03249630	80.28 ± 4.42	72.71 ± 14.47	7.57	1.10	0.54	0.79	10	90601762	ANKRD22	TSS200
cg01751800	70.21 ± 3.70	73.00 ± 4.97	-2.80	0.96	0.45	0.74	4	78039415	ANKRD56	TSS1500	S_Shore
cg22370326	69.42 ± 6.58	72.42 ± 4.46	-3.00	0.96	0.53	0.79	2	109730798	ANKRD57	1stExon	S_Shore
cg02665650	59.18 ± 1.98	56.49 ± 18.94	2.69	1.05	0.85	0.94	6	35092816	ANKS1A	Body
cg13886799	35.79 ± 8.81	38.71 ± 9.87	-2.92	0.92	0.70	0.88	2	241776621	ANO7;ANO7;ANO7;ANO7	5'UTR;1stExon;5'UTR;1stExon
cg24192660	28.73 ± 6.85	29.15 ± 7.40	-0.42	0.99	0.95	0.98	19	17300877	ANO8	Body	Island
cg02291020	38.45 ± 8.60	42.16 ± 3.49	-3.71	0.91	0.46	0.74	10	81953388	ANXA11;ANXA11;ANXA11	5'UTR;5'UTR;5'UTR	N_Shore
cg22615730	78.56 ± 2.08	81.56 ± 6.51	-3.00	0.96	0.46	0.74	2	69850729	ANXA4	5'UTR
cg07337598	74.85 ± 3.82	77.28 ± 4.92	-2.44	0.97	0.52	0.78	1	149220567	ANXA9	TSS1500
cg13320146	67.96 ± 6.35	74.08 ± 2.62	-6.12	0.92	0.17	0.51	1	149221450	ANXA9;ANXA9	1stExon;5'UTR
cg23774717	10.54 ± 1.24	11.63 ± 1.03	-1.09	0.91	0.25	0.59	10	26896101	APBB1IP	Body	Island
cg18080604	59.97 ± 6.58	68.68 ± 5.88	-8.71	0.87	0.13	0.46	7	30918017	AQP1;AQP1	1stExon;5'UTR
cg24116965	61.75 ± 5.57	69.75 ± 4.33	-8.00	0.89	0.09	0.40	4	148874151	ARHGAP10	Body	S_Shore
cg18254586	82.59 ± 3.77	81.78 ± 1.73	0.81	1.01	0.67	0.86	5	142188596	ARHGAP26;ARHGAP26	Body;Body
cg22491111	80.57 ± 4.31	76.77 ± 3.89	3.80	1.05	0.28	0.61	1	17764236	ARHGEF10L	5'UTR
cg00246451	73.41 ± 4.28	77.49 ± 5.58	-4.08	0.95	0.37	0.68	1	154215636	ARHGEF2;ARHGEF2;ARHGEF2	TSS1500;TSS1500;TSS1500	S_Shore
cg04389058	69.06 ± 8.86	72.44 ± 10.34	-3.38	0.95	0.65	0.85	3	57016442	ARHGEF3	Body
cg07391913	72.87 ± 5.19	72.12 ± 10.36	0.75	1.01	0.98	0.99	3	56793338	ARHGEF3;ARHGEF3	Body;Body
cg05204104	58.91 ± 7.50	58.74 ± 13.10	0.17	1.00	0.98	0.99	2	235067880	ARL4C;ARL4C	3'UTR;1stExon	N_Shore
cg08942191	74.26 ± 5.97	76.54 ± 6.01	-2.28	0.97	0.64	0.85	15	78516148	ARNT2	Body
cg01351300	72.86 ± 4.51	72.56 ± 1.28	0.30	1.00	0.86	0.95	4	115092528	ARSJ	Body
cg26168881	63.74 ± 4.89	71.45 ± 4.19	-7.71	0.89	0.09	0.40	2	9368621	ASAP2;ASAP2	Body;Body
cg14742445	64.72 ± 6.66	64.49 ± 5.79	0.23	1.00	0.94	0.98	22	28525299	ASCC2	Body
cg09523691	42.11 ± 10.47	48.19 ± 7.36	-6.08	0.87	0.40	0.70	5	115206709	ATG12;AP3S1	TSS1500;Body	S_Shore
cg26337070	18.60 ± 3.87	20.61 ± 14.22	-2.01	0.90	0.99	1.00	2	85853384	ATOH8	Body
cg04229372	63.99 ± 5.26	65.01 ± 15.51	-1.02	0.98	0.85	0.95	13	112525851	ATP11A;ATP11A	Body;Body	S_Shelf
cg08464505	53.40 ± 7.12	50.90 ± 9.26	2.49	1.05	0.72	0.89	13	112473983	ATP11A;ATP11A	Body;Body	S_Shore
cg19795338	74.16 ± 4.57	80.73 ± 4.12	-6.57	0.92	0.12	0.45	3	194756169	ATP13A4	TSS1500
cg03640051	48.80 ± 6.19	45.73 ± 5.89	3.07	1.07	0.54	0.79	4	42352446	ATP8A1;ATP8A1	Body;Body	N_Shore
cg19760410	51.67 ± 6.62	54.25 ± 1.04	-2.57	0.95	0.50	0.77	1	152566741	ATP8B2;ATP8B2	TSS200;5'UTR	N_Shore
cg06351796	42.82 ± 3.70	52.31 ± 4.36	-9.49	0.82	0.04	0.30	6	16453613	ATXN1;ATXN1	5'UTR;5'UTR
cg10575219	52.55 ± 9.33	56.43 ± 11.30	-3.88	0.93	0.66	0.86	7	105101228	ATXN7L1;ATXN7L1	Body;5'UTR
cg23475474	43.28 ± 8.12	47.14 ± 5.04	-3.86	0.92	0.47	0.75	17	60958386	AXIN2	Body
cg24165638	84.58 ± 4.39	87.61 ± 2.35	-3.03	0.97	0.33	0.65	19	782456	AZU1	Body	N_Shelf
cg12549411	70.58 ± 5.21	80.92 ± 1.79	-10.34	0.87	0.02	0.23	21	39954734	B3GALT5;B3GALT5;B3GALT5;B3GALT5;B3GALT5	Body;Body;Body;Body;Body
cg06574960	53.91 ± 8.32	53.83 ± 5.94	0.09	1.00	0.98	0.99	2	231973328	B3GNT7	3'UTR	S_Shore
cg00340958	43.98 ± 4.92	48.15 ± 11.35	-4.17	0.91	0.61	0.83	20	47762065	B4GALT5	Body	N_Shore
cg13823666	84.05 ± 4.09	86.48 ± 2.63	-2.43	0.97	0.41	0.71	9	103178821	BAAT;BAAT	5'UTR;5'UTR
cg12475142	77.71 ± 3.09	65.77 ± 17.27	11.93	1.18	0.41	0.71	17	76626991	BAIAP2;BAIAP2;BAIAP2;BAIAP2	Body;Body;Body;Body	S_Shelf
cg26109145	76.32 ± 2.55	81.69 ± 3.60	-5.37	0.93	0.12	0.45	17	76660472	BAIAP2;BAIAP2;BAIAP2;BAIAP2	Body;Body;Body;Body	S_Shore
cg05046589	60.87 ± 9.89	74.82 ± 1.59	-13.96	0.81	0.06	0.36	10	29010540	BAMBI	Body	S_Shelf
cg07560587	74.35 ± 6.30	73.84 ± 9.68	0.52	1.01	0.99	1.00	16	86574075	BANP;BANP	Body;Body	N_Shelf
cg24696028	28.62 ± 6.60	32.48 ± 1.16	-3.86	0.88	0.30	0.63	19	52423554	BBC3;BBC3;BBC3;BBC3	5'UTR;Body;Body;Body	Island
cg25731261	78.57 ± 4.41	84.71 ± 1.96	-6.14	0.93	0.05	0.34	19	52427858	BBC3;BBC3;BBC3;BBC3;BBC3;BBC3	1stExon;5'UTR;1stExon;5'UTR;1stExon;5'UTR	S_Shore
cg08927738	51.93 ± 8.50	55.97 ± 3.84	-4.05	0.93	0.45	0.74	20	52120801	BCAS1	TSS200
cg23682609	69.24 ± 6.67	69.62 ± 2.82	-0.38	0.99	0.99	1.00	20	52120772	BCAS1	TSS200
cg02493211	35.05 ± 6.35	35.68 ± 8.19	-0.64	0.98	0.93	0.97	11	118286843	BCL9L	TSS200	Island
cg15350899	65.32 ± 7.60	67.34 ± 3.33	-2.02	0.97	0.72	0.89	11	118286973	BCL9L	TSS200	S_Shore
cg17260706	61.85 ± 7.56	69.19 ± 2.29	-7.34	0.89	0.15	0.49	11	118288089	BCL9L	TSS1500	S_Shore
cg20029201	47.46 ± 11.90	50.00 ± 8.43	-2.54	0.95	0.76	0.91	11	118287023	BCL9L	TSS1500	S_Shore
cg26811705	42.02 ± 7.44	43.73 ± 8.03	-1.71	0.96	0.78	0.92	11	118286618	BCL9L;BCL9L	1stExon;5'UTR	Island
cg26581504	66.81 ± 3.13	72.79 ± 2.88	-5.98	0.92	0.06	0.34	11	111552173	BCO2;BCO2	TSS200;Body
cg05026884	66.65 ± 15.15	72.31 ± 13.29	-5.66	0.92	0.67	0.86	X	39917124	BCOR;BCOR	5'UTR;5'UTR	Island
cg09075063	40.23 ± 11.49	49.19 ± 8.38	-8.96	0.82	0.28	0.61	X	39921603	BCOR;BCOR	TSS200;TSS200	S_Shore
cg15322230	63.24 ± 17.01	70.77 ± 18.11	-7.53	0.89	0.60	0.83	X	39900411	BCOR;BCOR	5'UTR;5'UTR	Island
cg23701759	56.71 ± 16.24	62.54 ± 16.93	-5.83	0.91	0.69	0.87	X	39844540	BCOR;BCOR	5'UTR;5'UTR	Island
cg00473051	25.17 ± 7.05	35.77 ± 9.20	-10.60	0.70	0.17	0.51	X	39834176	BCOR;BCOR;BCOR;BCOR	5'UTR;5'UTR;5'UTR;5'UTR	N_Shore
cg08707617	34.93 ± 11.60	40.68 ± 11.87	-5.74	0.86	0.55	0.80	X	39829296	BCOR;BCOR;BCOR;BCOR	5'UTR;5'UTR;5'UTR;5'UTR	S_Shore
cg09368035	55.45 ± 12.74	57.27 ± 8.64	-1.81	0.97	0.85	0.95	X	39828313	BCOR;BCOR;BCOR;BCOR	5'UTR;5'UTR;5'UTR;5'UTR	Island
cg16582517	64.93 ± 5.66	61.97 ± 9.82	2.96	1.05	0.68	0.87	3	5000885	BHLHE40	3'UTR	S_Shore
cg07567376	82.44 ± 6.26	88.84 ± 2.19	-6.40	0.93	0.13	0.46	10	59941511	BICC1	TSS1500	N_Shore
cg02601893	62.71 ± 6.30	70.85 ± 5.16	-8.14	0.89	0.13	0.47	22	41852960	BIK	Body
cg04937184	79.22 ± 4.92	87.46 ± 6.25	-8.24	0.91	0.16	0.50	14	53493595	BMP4;BMP4	TSS1500;TSS1500	S_Shore
cg16389901	84.50 ± 2.33	89.51 ± 6.74	-5.01	0.94	0.32	0.64	14	53493557	BMP4;BMP4	TSS1500;TSS1500	S_Shore
cg03420068	31.79 ± 4.15	36.56 ± 6.86	-4.77	0.87	0.35	0.67	3	114424494	BOC	5'UTR
cg07481097	78.92 ± 1.70	83.30 ± 0.76	-4.38	0.95	0.01	0.19	3	114442569	BOC	5'UTR
cg03072665	66.05 ± 6.33	70.85 ± 2.65	-4.80	0.93	0.27	0.60	2	242150379	BOK	Body	S_Shelf
cg00898111	31.09 ± 7.15	34.25 ± 4.24	-3.16	0.91	0.47	0.75	17	69870785	BTBD17	TSS1500	S_Shelf
cg15763670	70.86 ± 7.73	74.46 ± 1.40	-3.60	0.95	0.46	0.74	10	73143241	C10orf105;C10orf105;CDH23	3'UTR;3'UTR;Body
cg23966017	72.77 ± 5.69	77.31 ± 5.84	-4.54	0.94	0.36	0.67	10	77953682	C10orf11	Body
cg10627429	75.34 ± 9.05	74.76 ± 12.72	0.57	1.01	0.96	0.99	10	115501125	C10orf81	TSS200
cg01276497	62.55 ± 7.59	66.27 ± 7.08	-3.73	0.94	0.55	0.80	11	33680299	C11orf91	TSS1500	S_Shore
cg19719478	56.39 ± 3.99	62.67 ± 3.87	-6.28	0.90	0.10	0.42	12	13420485	C12orf36	Body
cg16105569	74.25 ± 1.88	74.08 ± 4.74	0.18	1.00	1.00	1.00	12	27518735	C12orf70	Body
cg13531120	46.30 ± 5.79	45.73 ± 4.17	0.57	1.01	0.89	0.96	13	110320976	C13orf29	TSS1500
cg22790835	53.05 ± 6.18	52.58 ± 5.66	0.47	1.01	0.92	0.97	13	110320986	C13orf29	TSS1500
cg08783616	55.87 ± 5.73	61.57 ± 5.31	-5.70	0.91	0.24	0.58	17	16330018	C17orf76;C17orf76	Body;Body
cg23508887	72.24 ± 4.08	70.93 ± 4.87	1.30	1.02	0.74	0.90	18	13492053	C18orf1;C18orf1	Body;Body	S_Shelf
cg06854264	70.32 ± 5.60	74.28 ± 3.44	-3.96	0.95	0.32	0.64	1	199127877	C1orf106	Body	S_Shore
cg11150074	80.61 ± 4.94	81.33 ± 2.00	-0.73	0.99	0.91	0.97	1	199130182	C1orf106;C1orf106	TSS1500;Body	S_Shelf
cg13419869	72.33 ± 4.28	77.22 ± 6.23	-4.89	0.94	0.31	0.63	1	199130309	C1orf106;C1orf106	TSS1500;Body	S_Shelf
cg02943290	70.22 ± 4.70	78.59 ± 2.80	-8.37	0.89	0.03	0.29	1	229072010	C1orf198;C1orf198	TSS200;TSS1500	S_Shore
cg21118367	38.80 ± 7.13	44.82 ± 11.14	-6.02	0.87	0.47	0.75	1	182727498	C1orf21	Body
cg05005077	64.05 ± 6.43	67.35 ± 8.37	-3.30	0.95	0.59	0.82	1	245343589	C1orf229	TSS1500	S_Shore
cg05523897	71.66 ± 4.64	76.29 ± 4.95	-4.63	0.94	0.29	0.62	1	2129035	C1orf86	TSS200	S_Shore
cg20617669	81.55 ± 3.30	85.57 ± 2.80	-4.02	0.95	0.16	0.49	1	2128302	C1orf86	5'UTR	S_Shore
cg25330016	77.94 ± 4.17	79.36 ± 2.31	-1.43	0.98	0.62	0.84	17	74541876	C1QTNF1;C1QTNF1;C1QTNF1	TSS200;5'UTR;5'UTR
cg07360304	32.82 ± 9.32	30.49 ± 7.08	2.32	1.08	0.73	0.89	16	1078698	C1QTNF8	3'UTR	N_Shore
cg09146900	26.66 ± 3.47	24.42 ± 15.33	2.24	1.09	0.69	0.87	16	1078416	C1QTNF8	3'UTR	N_Shore
cg09695996	36.00 ± 10.01	38.12 ± 7.47	-2.12	0.94	0.74	0.90	16	1078490	C1QTNF8	3'UTR	N_Shore
cg05538432	75.26 ± 6.28	77.57 ± 1.31	-2.31	0.97	0.57	0.81	12	7038012	C1S;C1S	TSS1500;TSS1500
cg24535475	70.65 ± 5.18	75.54 ± 2.76	-4.90	0.94	0.17	0.50	12	7038161	C1S;C1S	TSS200;TSS200
cg23538064	67.30 ± 5.99	69.08 ± 6.46	-1.78	0.97	0.73	0.89	6	32021254	C2;C2;CFB	3'UTR;3'UTR;TSS1500
cg06937882	34.14 ± 6.34	36.33 ± 9.10	-2.19	0.94	0.77	0.91	20	24922362	C20orf3	TSS1500	S_Shore
cg11959399	18.24 ± 4.06	10.46 ± 7.55	7.78	1.74	0.21	0.55	20	689723	C20orf54	Body	Island
cg19037007	17.39 ± 3.72	11.04 ± 2.03	6.35	1.58	0.04	0.30	20	689798	C20orf54	Body	Island
cg10095801	81.47 ± 3.35	87.66 ± 1.28	-6.19	0.93	0.01	0.23	21	32707859	C21orf63	Body	S_Shore
cg12935478	63.85 ± 8.70	68.96 ± 2.45	-5.10	0.93	0.38	0.69	21	43722634	C21orf84	TSS200
cg23732182	66.33 ± 9.07	66.38 ± 6.10	-0.04	1.00	0.95	0.98	21	43722518	C21orf84	Body
cg21949305	77.36 ± 5.33	83.34 ± 3.64	-5.97	0.93	0.15	0.49	22	23158655	C22orf45;ADORA2A	Body;5'UTR
cg16592832	49.48 ± 5.09	50.60 ± 6.92	-1.12	0.98	0.83	0.94	22	23221141	C22orf45;C22orf45;UPB1	TSS1500;TSS1500;TSS200	Island
cg05647720	80.82 ± 4.95	88.07 ± 1.33	-7.24	0.92	0.04	0.30	2	231609230	C2orf72	TSS1500	N_Shore
cg12852187	67.14 ± 2.30	76.17 ± 5.83	-9.03	0.88	0.12	0.44	2	231611616	C2orf72	Body	S_Shore
cg23998903	60.37 ± 8.92	61.87 ± 10.49	-1.50	0.98	0.85	0.94	2	208757075	C2orf80	Body
cg08350549	62.52 ± 8.43	64.38 ± 7.09	-1.87	0.97	0.77	0.91	3	101074412	C3orf26;FILIP1L;MIR548G;FILIP1L;FILIP1L	Body;Body;Body;5'UTR;Body	N_Shelf
cg21808937	51.80 ± 3.15	54.70 ± 4.31	-2.91	0.95	0.38	0.69	6	32104909	C4B;C4A	Body;Body
cg10257049	68.80 ± 6.10	75.63 ± 2.83	-6.83	0.91	0.12	0.44	5	154210501	C5orf4	TSS200
cg18260397	61.08 ± 4.76	67.71 ± 3.60	-6.63	0.90	0.09	0.41	5	154210631	C5orf4	TSS1500
cg16298927	55.25 ± 9.39	56.62 ± 0.24	-1.37	0.98	0.81	0.93	6	169933001	C6orf122;C6orf208	Body;Body	S_Shore
cg16365842	40.58 ± 7.97	43.53 ± 5.39	-2.95	0.93	0.57	0.81	6	169932982	C6orf122;C6orf208	Body;Body	S_Shore
cg16413842	64.75 ± 8.09	67.82 ± 4.40	-3.07	0.95	0.57	0.81	6	169933007	C6orf122;C6orf208	Body;Body	S_Shore
cg17129519	82.46 ± 16.00	87.76 ± 1.15	-5.31	0.94	0.71	0.88	6	30726278	C6orf136;C6orf136;C6orf136	Body;Body;Body	S_Shelf
cg05411199	71.80 ± 6.30	72.18 ± 3.02	-0.38	0.99	0.99	1.00	6	3694714	C6orf145	Body	N_Shore
cg23169762	65.24 ± 9.83	69.74 ± 6.29	-4.50	0.94	0.52	0.78	6	3694853	C6orf145	Body	N_Shore
cg25609749	76.61 ± 1.62	79.84 ± 3.44	-3.23	0.96	0.26	0.59	6	3688351	C6orf145	Body
cg15855251	59.06 ± 9.00	66.81 ± 3.74	-7.75	0.88	0.20	0.54	6	169941946	C6orf208;C6orf122	Body;TSS1500
cg00536532	77.96 ± 4.68	78.04 ± 1.21	-0.08	1.00	0.95	0.98	6	33669427	C6orf227	TSS1500	S_Shore
cg23843812	35.37 ± 4.45	37.32 ± 2.53	-1.95	0.95	0.49	0.76	8	38505134	C8orf86	1stExon
cg14276379	60.01 ± 3.38	62.07 ± 12.41	-2.05	0.97	0.76	0.91	9	96702963	C9orf3	Body
cg13373757	53.77 ± 4.31	62.73 ± 2.51	-8.96	0.86	0.02	0.24	12	2133819	CACNA1C;CACNA1C;CACNA1C;CACNA1C;CACNA1C;CACNA1C;CACNA1C;CACNA1C;CACNA1C;CACNA1C;CACNA1C;CACNA1C;CACNA1C;CACNA1C;CACNA1C;CACNA1C;CACNA1C;CACNA1C;CACNA1C;CACNA1C;CACNA1C;CACNA1C;CACNA1C	Body;Body;Body;Body;Body;Body;Body;Body;Body;Body;Body;Body;Body;Body;Body;Body;Body;Body;Body;Body;Body;Body;Body
cg08666915	33.53 ± 5.43	22.33 ± 11.83	11.20	1.50	0.23	0.57	16	1187322	CACNA1H;CACNA1H	Body;Body	N_Shore
cg01559726	24.20 ± 2.69	25.30 ± 8.00	-1.10	0.96	0.92	0.97	3	54132934	CACNA2D3	Body	S_Shore
cg24924505	75.98 ± 6.84	83.06 ± 2.44	-7.08	0.91	0.12	0.45	3	54901064	CACNA2D3	Body
cg01347553	68.58 ± 4.98	45.32 ± 30.27	23.26	1.51	0.33	0.65	12	1777025	CACNA2D4	Body	Island
cg24956866	30.02 ± 4.93	38.71 ± 4.03	-8.70	0.78	0.05	0.33	7	134114669	CALD1;CALD1;CALD1	TSS200;TSS200;TSS200
cg02379856	73.68 ± 5.38	70.77 ± 3.43	2.91	1.04	0.40	0.70	4	114725228	CAMK2D;CAMK2D;CAMK2D;CAMK2D;CAMK2D;CAMK2D	Body;Body;Body;Body;Body;Body
cg15063687	48.63 ± 4.99	52.52 ± 1.98	-3.89	0.93	0.23	0.56	1	7282208	CAMTA1	Body
cg21583016	70.77 ± 2.83	76.92 ± 1.56	-6.15	0.92	0.01	0.23	1	7461762	CAMTA1	Body
cg20266715	82.05 ± 2.17	83.94 ± 3.97	-1.89	0.98	0.49	0.76	1	221955492	CAPN2	TSS1500
cg03449125	83.58 ± 3.81	81.70 ± 1.44	1.88	1.02	0.41	0.71	11	76456712	CAPN5	5'UTR	S_Shore
cg24149658	54.23 ± 13.18	67.33 ± 10.03	-13.10	0.81	0.20	0.54	X	110400473	CAPN6	TSS200
cg13573245	75.54 ± 3.94	75.05 ± 5.90	0.48	1.01	0.93	0.98	19	5864990	CAPS;CAPS	TSS1500;TSS1500	N_Shore
cg13775050	74.59 ± 2.55	77.67 ± 1.14	-3.08	0.96	0.08	0.39	11	104421285	CARD16;CASP1;CASP1;CASP1;CASP1;CASP1;CARD16	TSS200;Body;Body;Body;Body;Body;TSS200
cg26071033	74.25 ± 2.43	77.44 ± 1.94	-3.19	0.96	0.12	0.44	11	104421228	CASP1;CASP1;CASP1;CARD16;CASP1;CARD16;CASP1	Body;Body;Body;1stExon;Body;1stExon;Body
cg13802966	73.28 ± 3.21	73.86 ± 2.13	-0.59	0.99	0.80	0.93	11	104411044	CASP1;CASP1;CASP1;CASP1;CASP1	Body;Body;Body;Body;Body
cg21002651	52.11 ± 5.78	55.65 ± 5.92	-3.55	0.94	0.47	0.75	11	104411099	CASP1;CASP1;CASP1;CASP1;CASP1	Body;Body;Body;Body;Body
cg25463742	58.48 ± 7.51	55.86 ± 4.62	2.63	1.05	0.58	0.82	1	10762161	CASZ1;CASZ1	5'UTR;5'UTR
cg26522708	71.74 ± 6.56	76.57 ± 3.27	-4.83	0.94	0.27	0.60	1	10762037	CASZ1;CASZ1	5'UTR;5'UTR
cg26689934	81.09 ± 4.28	83.54 ± 3.89	-2.45	0.97	0.50	0.77	1	10762089	CASZ1;CASZ1	5'UTR;5'UTR
cg19375810	63.99 ± 7.72	70.63 ± 2.81	-6.65	0.91	0.20	0.54	3	42762931	CCDC13	Body
cg05159799	58.16 ± 7.73	63.31 ± 3.78	-5.16	0.92	0.31	0.64	17	75657626	CCDC40	Body	S_Shelf
cg25821783	36.28 ± 9.17	44.11 ± 5.24	-7.83	0.82	0.21	0.55	17	61177406	CCDC46;CCDC46	Body;Body
cg04339462	67.69 ± 5.11	71.79 ± 4.74	-4.10	0.94	0.34	0.66	14	99097949	CCDC85C	Body
cg01287833	79.84 ± 2.06	80.45 ± 4.28	-0.61	0.99	0.79	0.92	6	31221005	CCHCR1;CCHCR1;CCHCR1	Body;Body;Body
cg13711394	53.90 ± 6.25	50.81 ± 6.18	3.09	1.06	0.54	0.79	13	35902737	CCNA1;CCNA1	TSS1500;TSS1500	N_Shore
cg00417094	51.55 ± 5.42	56.85 ± 2.54	-5.30	0.91	0.15	0.49	1	165683667	CD247;CD247	Body;Body
cg02586910	34.89 ± 5.96	44.49 ± 3.68	-9.60	0.78	0.05	0.33	12	6184864	CD9	Body
cg01602001	41.42 ± 6.57	39.92 ± 7.81	1.50	1.04	0.80	0.92	16	63662433	CDH11	5'UTR
cg03714916	42.51 ± 4.50	49.04 ± 4.00	-6.53	0.87	0.10	0.42	6	36753864	CDKN1A;CDKN1A	TSS1500;TSS1500	N_Shore
cg05460965	62.28 ± 2.16	61.27 ± 5.14	1.01	1.02	0.78	0.92	6	36753078	CDKN1A;CDKN1A	TSS1500;TSS1500	N_Shore
cg15474579	60.67 ± 4.77	62.50 ± 3.95	-1.83	0.97	0.61	0.83	6	36753790	CDKN1A;CDKN1A	TSS1500;TSS1500	N_Shore
cg21091547	76.22 ± 2.63	79.38 ± 2.39	-3.15	0.96	0.16	0.50	6	36753478	CDKN1A;CDKN1A	TSS1500;TSS1500	N_Shore
cg24425727	65.32 ± 3.03	69.61 ± 6.27	-4.29	0.94	0.37	0.68	6	36753626	CDKN1A;CDKN1A	TSS1500;TSS1500	N_Shore
cg11935248	60.38 ± 4.59	67.72 ± 3.40	-7.34	0.89	0.06	0.35	6	4887482	CDYL;CDYL;CDYL;CDYL	Body;Body;Body;Body
cg16845136	53.74 ± 8.05	53.89 ± 3.10	-0.15	1.00	0.99	1.00	22	45152868	CELSR1	Body	N_Shelf
cg22768487	68.46 ± 4.69	77.31 ± 6.78	-8.84	0.89	0.16	0.50	22	45148917	CELSR1	Body	N_Shore
cg06060835	48.36 ± 4.84	51.67 ± 8.16	-3.32	0.94	0.57	0.81	6	32021788	CFB;CFB	1stExon;5'UTR
cg18119407	80.98 ± 3.58	77.46 ± 8.09	3.52	1.05	0.55	0.80	2	201688749	CFLAR;CFLAR	TSS1500;TSS1500	N_Shore
cg04730768	74.18 ± 6.71	80.14 ± 3.57	-5.97	0.93	0.21	0.55	10	50486268	CHAT	TSS1500	N_Shore
cg13949086	46.35 ± 7.32	50.19 ± 1.88	-3.85	0.92	0.38	0.69	10	50527562	CHAT;CHAT;CHAT;CHAT;CHAT;CHAT;CHAT	Body;Body;Body;Body;Body;Body;Body
cg25207127	45.28 ± 6.41	46.87 ± 1.24	-1.59	0.97	0.65	0.85	10	50491995	CHAT;CHAT;CHAT;CHAT;CHAT;CHAT;CHAT	TSS200;5'UTR;TSS200;5'UTR;TSS200;TSS200;5'UTR	N_Shore
cg21068610	37.75 ± 6.35	40.51 ± 5.43	-2.76	0.93	0.55	0.80	17	7730904	CHD3	Body	S_Shore
cg26366091	72.47 ± 5.92	75.91 ± 8.49	-3.44	0.95	0.54	0.79	1	111571797	CHI3L2;CHI3L2	TSS200;TSS200
cg06289725	53.98 ± 6.40	53.67 ± 6.67	0.31	1.01	0.95	0.98	11	62445657	CHRM1	TSS200	N_Shore
cg11210878	44.64 ± 3.83	41.30 ± 10.61	3.35	1.08	0.63	0.84	11	62445641	CHRM1	TSS200	N_Shore
cg22827210	72.06 ± 3.45	79.88 ± 1.16	-7.82	0.90	0.01	0.21	12	103522312	CHST11	Body
cg27198485	29.67 ± 3.02	36.58 ± 6.17	-6.91	0.81	0.17	0.51	19	38867148	CHST8;CHST8;CHST8	5'UTR;TSS200;5'UTR	N_Shore
cg21048669	52.88 ± 4.13	54.04 ± 2.80	-1.16	0.98	0.68	0.87	16	76613880	CLEC3A	TSS200
cg01611017	63.51 ± 8.57	67.99 ± 4.41	-4.48	0.93	0.46	0.74	14	94850097	CLMN	Body
cg02950354	74.92 ± 6.17	80.89 ± 3.03	-5.97	0.93	0.18	0.52	14	94854231	CLMN	Body	N_Shore
cg05068951	65.64 ± 5.34	71.98 ± 4.77	-6.34	0.91	0.18	0.52	14	94791859	CLMN	Body
cg16760587	58.95 ± 9.65	61.86 ± 16.16	-2.91	0.95	0.77	0.91	4	17126692	CLRN2	Body	S_Shelf
cg12992112	53.77 ± 7.69	44.43 ± 23.20	9.34	1.21	0.54	0.79	6	25246611	CMAH;CMAH	TSS200;TSS1500	N_Shore
cg01425762	77.14 ± 6.09	77.43 ± 5.38	-0.29	1.00	0.95	0.98	16	80224134	CMIP;CMIP	Body;Body
cg20141118	51.92 ± 4.68	51.99 ± 6.74	-0.07	1.00	0.99	1.00	9	17124569	CNTLN;CNTLN	TSS1500;TSS1500	N_Shore
cg10748359	63.94 ± 7.77	67.75 ± 11.93	-3.81	0.94	0.63	0.84	11	99716660	CNTN5;CNTN5	Body;Body
cg06661612	72.65 ± 7.76	74.34 ± 4.69	-1.69	0.98	0.82	0.93	21	45672009	COL18A1	Body	Island
cg25832305	66.95 ± 4.64	60.19 ± 4.97	6.76	1.11	0.13	0.46	21	45685111	COL18A1	Body	S_Shore
cg14356919	77.35 ± 2.43	85.63 ± 1.96	-8.28	0.90	0.01	0.21	21	45715425	COL18A1;COL18A1;COL18A1	Body;Body;Body	Island
cg25424029	80.34 ± 6.99	89.05 ± 1.91	-8.71	0.90	0.07	0.37	13	109638178	COL4A1	Body
cg09182455	80.60 ± 3.55	85.61 ± 1.92	-5.02	0.94	0.06	0.35	12	107641123	CORO1C	5'UTR
cg20917077	68.50 ± 4.89	73.85 ± 3.48	-5.35	0.93	0.16	0.49	7	129783549	CPA5;CPA5;CPA5	Body;Body;Body
cg02670686	36.36 ± 5.41	44.10 ± 6.54	-7.74	0.82	0.17	0.51	16	55683175	CPNE2	TSS1500	N_Shore
cg24310500	58.61 ± 5.62	64.92 ± 2.49	-6.31	0.90	0.11	0.43	6	36916674	CPNE5	TSS1500	Island
cg25640382	61.99 ± 5.49	65.31 ± 8.03	-3.33	0.95	0.56	0.80	7	28557036	CREB5;CREB5;CREB5	Body;Body;Body
cg17818220	39.52 ± 5.05	40.83 ± 8.67	-1.31	0.97	0.85	0.94	7	28691991	CREB5;CREB5;CREB5;CREB5	Body;Body;Body;TSS1500
cg01591591	54.60 ± 3.87	55.96 ± 9.00	-1.35	0.98	0.81	0.93	16	3861283	CREBBP;CREBBP	Body;Body
cg20719980	41.67 ± 4.76	42.23 ± 7.33	-0.56	0.99	0.93	0.97	2	36469945	CRIM1	Body
cg24223942	35.04 ± 5.54	41.33 ± 2.31	-6.29	0.85	0.11	0.43	17	26177060	CRLF3	TSS1500	S_Shore
cg20580833	41.09 ± 4.72	45.37 ± 2.07	-4.27	0.91	0.18	0.51	10	99618940	CRTAC1	Body
cg07501919	60.12 ± 7.79	67.16 ± 3.87	-7.04	0.90	0.19	0.53	2	219565475	CRYBA2;CRYBA2;CRYBA2	Body;Body;Body	N_Shore
cg17314180	57.83 ± 6.51	52.12 ± 12.50	5.71	1.11	0.53	0.78	2	208719298	CRYGB	TSS200
cg22830895	58.31 ± 8.43	64.10 ± 1.93	-5.79	0.91	0.28	0.61	7	150768409	CRYGN	TSS1500	S_Shore
cg00687714	79.74 ± 6.73	86.65 ± 3.07	-6.91	0.92	0.14	0.47	16	21180388	CRYM;CRYM	Body;Body
cg02325250	62.78 ± 8.62	70.01 ± 1.31	-7.23	0.90	0.20	0.54	5	131437188	CSF2	TSS200
cg08409167	74.19 ± 5.86	71.78 ± 2.86	2.41	1.03	0.47	0.75	15	62327744	CSNK1G1	Body
cg05990080	74.59 ± 7.65	80.35 ± 6.73	-5.77	0.93	0.34	0.66	3	37940822	CTDSPL;CTDSPL	Body;Body
cg19438860	59.80 ± 5.66	76.77 ± 1.25	-16.97	0.78	0.00	0.18	5	11438821	CTNND2	Body	S_Shore
cg24141382	56.72 ± 6.94	61.36 ± 5.55	-4.63	0.92	0.38	0.69	1	41219313	CTPS	5'UTR	S_Shore
cg23679724	69.22 ± 4.37	67.57 ± 6.60	1.65	1.02	0.74	0.90	20	57014873	CTSZ	Body	N_Shore
cg01973676	75.98 ± 1.91	78.11 ± 7.38	-2.13	0.97	0.62	0.83	7	101383124	CUX1;CUX1;CUX1	Body;Body;Body
cg03460001	28.49 ± 8.16	32.67 ± 5.08	-4.18	0.87	0.41	0.71	7	101247675	CUX1;CUX1;CUX1	Body;Body;Body	Island
cg11813690	41.80 ± 5.15	42.74 ± 4.91	-0.94	0.98	0.81	0.93	12	110149106	CUX2	Body
cg27650540	60.88 ± 3.69	64.87 ± 10.90	-3.99	0.94	0.56	0.81	12	110148965	CUX2	Body
cg01288089	62.34 ± 6.61	66.76 ± 8.66	-4.42	0.93	0.50	0.77	4	77163809	CXCL10;ART3	TSS200;5'UTR
cg18356190	74.37 ± 5.43	77.34 ± 8.19	-2.97	0.96	0.59	0.82	4	75183124	CXCL2	Body	N_Shore
cg26124860	73.19 ± 9.11	74.93 ± 9.14	-1.74	0.98	0.83	0.94	3	42893685	CYP8B1	TSS1500	N_Shelf
cg22123915	80.21 ± 1.93	84.19 ± 4.91	-3.98	0.95	0.32	0.65	1	85820395	CYR61	Body	S_Shore
cg20290367	78.33 ± 6.64	83.33 ± 2.96	-4.99	0.94	0.31	0.63	17	20001049	CYTSB;CYTSB;CYTSB;CYTSB	Body;Body;Body;Body	S_Shore
cg13537416	75.69 ± 6.34	83.36 ± 5.64	-7.66	0.91	0.17	0.51	9	123546376	DAB2IP;DAB2IP	Body;5'UTR
cg15997429	64.97 ± 8.59	73.62 ± 6.10	-8.65	0.88	0.19	0.53	6	168457558	DACT2	Body
cg13651137	63.48 ± 6.47	62.07 ± 5.94	1.41	1.02	0.77	0.91	9	135512483	DBH	Body
cg14138047	65.79 ± 8.38	61.81 ± 8.95	3.98	1.06	0.57	0.81	9	135512537	DBH	Body
cg13749927	62.83 ± 4.69	64.82 ± 3.08	-1.99	0.97	0.55	0.80	11	47194534	DDB2	Body	S_Shore
cg05883128	64.07 ± 2.19	65.42 ± 2.76	-1.35	0.98	0.52	0.78	4	169475706	DDX60	5'UTR	N_Shore
cg09946870	57.77 ± 6.67	58.21 ± 6.01	-0.44	0.99	0.94	0.98	8	142258782	DENND3	Body
cg08795084	74.61 ± 5.82	77.69 ± 10.96	-3.08	0.96	0.61	0.83	5	60007313	DEPDC1B;DEPDC1B	Body;Body
cg16160637	39.99 ± 5.60	44.29 ± 2.13	-4.31	0.90	0.23	0.57	22	30480934	DEPDC5;DEPDC5;DEPDC5	1stExon;Body;Body	S_Shore
cg26215113	78.58 ± 5.18	79.20 ± 4.13	-0.61	0.99	0.90	0.97	2	234034701	DGKD;DGKD	Body;Body	Island
cg17802213	31.64 ± 2.44	29.43 ± 2.89	2.21	1.08	0.36	0.67	3	187394010	DGKG;DGKG;DGKG	Body;Body;Body	N_Shore
cg27428414	47.04 ± 5.71	53.73 ± 1.13	-6.69	0.88	0.10	0.42	10	99333932	DHDPSL;DHDPSL	TSS200;TSS200
cg00637144	17.28 ± 4.47	17.84 ± 8.58	-0.56	0.97	0.97	0.99	13	51258269	DHRS12;DHRS12	Body;Body
cg01346152	39.67 ± 7.78	39.29 ± 8.13	0.38	1.01	0.95	0.98	1	12601348	DHRS3	TSS1500	S_Shore
cg02086195	56.38 ± 3.15	62.89 ± 8.00	-6.51	0.90	0.29	0.62	1	12578819	DHRS3	Body	Island
cg25518868	74.30 ± 3.33	75.97 ± 2.68	-1.67	0.98	0.51	0.77	5	140964241	DIAPH1;DIAPH1	Body;Body
cg00792015	54.31 ± 4.84	56.67 ± 4.71	-2.35	0.96	0.55	0.80	2	218174714	DIRC3	Body
cg08401872	69.13 ± 5.75	73.03 ± 8.35	-3.90	0.95	0.52	0.78	2	218195471	DIRC3	Body
cg13765685	81.91 ± 6.21	87.61 ± 2.43	-5.69	0.93	0.16	0.49	2	217904397	DIRC3	Body
cg26166595	44.61 ± 5.94	51.95 ± 3.50	-7.34	0.86	0.10	0.42	11	11955291	DKK3;DKK3;DKK3	Body;Body;Body
cg03231596	70.85 ± 5.54	80.35 ± 0.97	-9.49	0.88	0.03	0.28	8	13031917	DLC1;DLC1	Body;Body	N_Shore
cg05237470	71.48 ± 10.28	84.30 ± 5.95	-12.82	0.85	0.10	0.41	X	31436452	DMD;DMD;DMD;DMD;DMD;DMD;DMD;DMD;DMD;DMD;DMD;DMD;DMD	Body;Body;TSS200;Body;Body;Body;Body;Body;Body;Body;Body;Body;Body
cg16116006	61.60 ± 8.05	68.20 ± 10.19	-6.60	0.90	0.42	0.72	X	31436666	DMD;DMD;DMD;DMD;DMD;DMD;DMD;DMD;DMD;DMD;DMD;DMD;DMD	Body;Body;Body;Body;Body;Body;Body;TSS1500;Body;Body;Body;Body;Body
cg14881187	50.62 ± 7.41	50.14 ± 5.80	0.48	1.01	0.93	0.98	7	86622163	DMTF1;DMTF1;DMTF1;DMTF1;DMTF1	5'UTR;5'UTR;Body;Body;5'UTR	S_Shelf
cg07711099	61.14 ± 6.30	62.88 ± 7.17	-1.74	0.97	0.75	0.90	17	7562300	DNAH2	TSS1500	S_Shore
cg25000600	55.20 ± 7.63	56.09 ± 7.11	-0.88	0.98	0.89	0.96	17	7562270	DNAH2	TSS1500	S_Shore
cg09935540	27.75 ± 3.96	26.78 ± 0.85	0.96	1.04	0.71	0.88	16	21077929	DNAH3;TMEM159	Body;5'UTR	S_Shore
cg06267617	44.84 ± 5.01	50.31 ± 12.15	-5.47	0.89	0.53	0.79	1	170558350	DNM3;DNM3	Body;Body
cg18126802	73.56 ± 4.53	79.43 ± 4.75	-5.86	0.93	0.19	0.53	1	170587690	DNM3;DNM3	Body;Body
cg02092181	79.55 ± 4.20	82.16 ± 2.18	-2.60	0.97	0.37	0.68	19	2113766	DOT1L	TSS1500	N_Shore
cg14116056	81.48 ± 5.24	80.78 ± 7.28	0.69	1.01	0.92	0.97	7	35010307	DPY19L1	Body
cg22009464	55.52 ± 4.38	62.96 ± 10.70	-7.44	0.88	0.35	0.67	18	30427082	DTNA;DTNA;DTNA;DTNA	TSS200;5'UTR;5'UTR;5'UTR
cg26530706	37.94 ± 3.66	45.50 ± 7.49	-7.56	0.83	0.21	0.55	18	30427091	DTNA;DTNA;DTNA;DTNA	TSS200;5'UTR;5'UTR;5'UTR
cg05689110	59.98 ± 8.23	64.87 ± 3.66	-4.89	0.92	0.36	0.67	12	112009304	DTX1	Body
cg07161827	36.62 ± 6.48	37.09 ± 9.09	-0.47	0.99	0.95	0.98	2	71534067	DYSF;DYSF;DYSF;DYSF;DYSF;DYSF;DYSF	TSS200;TSS200;TSS200;TSS200;TSS200;TSS200;TSS200	Island
cg00231049	57.06 ± 9.91	58.51 ± 10.86	-1.45	0.98	0.87	0.95	1	23727706	E2F2	Body	N_Shore
cg14389122	69.11 ± 2.00	70.99 ± 2.85	-1.88	0.97	0.39	0.70	15	72732904	EDC3;EDC3;EDC3	Body;Body;Body
cg11215644	61.58 ± 5.46	68.68 ± 4.10	-7.10	0.90	0.11	0.43	6	12404421	EDN1;EDN1	3'UTR;3'UTR
cg25376651	59.43 ± 13.36	64.09 ± 8.82	-4.66	0.93	0.62	0.84	13	31403135	EEF1DP3	Body
cg05423018	64.32 ± 5.56	66.82 ± 4.78	-2.51	0.96	0.57	0.81	7	36160379	EEPD1	5'UTR	S_Shore
cg20786074	61.49 ± 4.80	65.62 ± 4.32	-4.13	0.94	0.29	0.62	2	56003759	EFEMP1;EFEMP1;EFEMP1;EFEMP1	1stExon;5'UTR;5'UTR;5'UTR	N_Shore
cg07421329	43.03 ± 7.91	42.37 ± 4.32	0.65	1.02	0.92	0.97	8	16953276	EFHA2	Body
cg18195130	34.15 ± 3.93	39.85 ± 1.78	-5.70	0.86	0.06	0.36	4	111053393	EGF	TSS200
cg15994604	58.27 ± 0.76	65.97 ± 6.14	-7.70	0.88	0.16	0.50	11	34633259	EHF	Body
cg17298989	67.47 ± 2.97	74.23 ± 1.87	-6.76	0.91	0.01	0.23	1	45123118	EIF2B3;EIF2B3	Body;Body
cg21341586	61.52 ± 7.34	56.34 ± 12.41	5.18	1.09	0.58	0.82	4	100070304	EIF4E;EIF4E;EIF4E;EIF4E;EIF4E	5'UTR;1stExon;5'UTR;TSS1500;1stExon	S_Shore
cg09262245	63.40 ± 5.93	71.00 ± 5.62	-7.61	0.89	0.17	0.51	1	200252581	ELF3;ELF3	3'UTR;3'UTR
cg09160231	22.97 ± 5.06	21.42 ± 1.86	1.55	1.07	0.69	0.87	7	1731839	ELFN1	5'UTR
cg14041094	55.95 ± 5.86	64.44 ± 1.08	-8.48	0.87	0.06	0.35	14	88218727	EML5	Body
cg23344780	62.81 ± 3.95	67.95 ± 2.64	-5.14	0.92	0.10	0.42	19	53521299	EMP3	5'UTR	N_Shelf
cg13458609	48.19 ± 5.60	53.99 ± 5.67	-5.80	0.89	0.24	0.58	9	129648744	ENG;ENG	Body;Body
cg20730595	75.68 ± 3.62	81.68 ± 1.63	-6.00	0.93	0.03	0.28	22	39843165	EP300	Body
cg08787401	43.14 ± 5.32	47.34 ± 7.10	-4.19	0.91	0.44	0.73	2	222091764	EPHA4	Body
cg01628425	34.81 ± 2.67	52.20 ± 10.04	-17.39	0.67	0.08	0.39	1	22775124	EPHA8;EPHA8	Body;Body	N_Shore
cg11847808	35.67 ± 2.35	37.91 ± 11.03	-2.23	0.94	0.82	0.93	1	22762198	EPHA8;EPHA8	TSS1500;TSS1500	Island
cg25132536	63.46 ± 5.08	67.85 ± 6.74	-4.39	0.94	0.41	0.71	17	19093027	EPN2;EPN2;EPN2	5'UTR;5'UTR;5'UTR
cg08739221	52.47 ± 5.40	56.05 ± 10.06	-3.58	0.94	0.61	0.83	12	15825009	EPS8	5'UTR
cg21121496	13.73 ± 3.05	6.24 ± 1.74	7.49	2.20	0.01	0.23	19	60284742	EPS8L1;EPS8L1	Body;Body	Island
cg02546477	49.73 ± 5.80	48.42 ± 9.80	1.31	1.03	0.85	0.94	12	14973319	ERP27	Body
cg27078890	41.56 ± 4.26	42.81 ± 5.26	-1.25	0.97	0.75	0.90	11	127962669	ETS1	TSS200
cg06958537	19.40 ± 2.61	31.43 ± 1.01	-12.03	0.62	0.00	0.17	21	39098820	ETS2	TSS1500	N_Shore
cg25293896	25.95 ± 1.74	20.80 ± 4.49	5.15	1.25	0.20	0.54	19	50412789	EXOC3L2	Body	Island
cg26787220	26.53 ± 5.46	21.39 ± 10.06	5.13	1.24	0.48	0.75	19	50412611	EXOC3L2	Body	Island
cg05721773	50.28 ± 5.80	52.57 ± 1.17	-2.30	0.96	0.50	0.77	1	205149959	FAIM3;FAIM3;FAIM3	Body;Body;Body	S_Shore
cg06640279	67.08 ± 5.47	65.57 ± 6.79	1.51	1.02	0.77	0.91	1	205161776	FAIM3;FAIM3;FAIM3	Body;Body;Body
cg14152591	78.55 ± 5.73	80.41 ± 5.20	-1.86	0.98	0.71	0.88	10	14627926	FAM107B	Body
cg15036894	52.89 ± 7.62	56.62 ± 4.22	-3.73	0.93	0.46	0.74	5	16592535	FAM134B	Body
cg05486260	42.31 ± 6.61	36.83 ± 2.65	5.47	1.15	0.21	0.55	8	139275633	FAM135B	Body
cg23712462	60.03 ± 4.91	62.07 ± 0.90	-2.04	0.97	0.48	0.76	8	139579348	FAM135B	TSS1500	S_Shore
cg06905130	51.03 ± 10.39	60.45 ± 5.57	-9.42	0.84	0.19	0.53	2	277148	FAM150B	Body	N_Shore
cg01521648	39.96 ± 4.53	41.02 ± 7.62	-1.06	0.97	0.86	0.95	13	106871565	FAM155A	Body
cg22734236	45.14 ± 4.13	51.63 ± 10.33	-6.49	0.87	0.40	0.70	4	152681470	FAM160A1	5'UTR
cg13289413	88.33 ± 1.51	77.66 ± 16.21	10.67	1.14	0.35	0.66	8	11341238	FAM167A	5'UTR
cg02217247	56.02 ± 6.06	69.14 ± 5.61	-13.12	0.81	0.04	0.31	10	15395984	FAM171A1	Body
cg18838941	81.91 ± 4.88	84.50 ± 4.23	-2.59	0.97	0.52	0.78	10	15416945	FAM171A1	Body
cg14687145	68.24 ± 2.35	73.71 ± 7.27	-5.48	0.93	0.31	0.63	2	29088041	FAM179A	Body
cg08841511	45.14 ± 4.93	45.43 ± 4.69	-0.29	0.99	0.94	0.98	10	86174561	FAM190B	Body
cg25929664	85.68 ± 5.63	89.29 ± 1.87	-3.61	0.96	0.29	0.62	7	315737	FAM20C	Body	S_Shore
cg27189973	56.15 ± 6.22	62.58 ± 0.97	-6.43	0.90	0.13	0.46	16	87378256	FAM38A	Body	Island
cg21215576	64.58 ± 9.85	67.81 ± 4.60	-3.23	0.95	0.65	0.86	8	124286941	FAM83A;FAM83A	Body;Body	N_Shore
cg02839123	59.72 ± 8.31	63.64 ± 6.01	-3.92	0.94	0.51	0.78	22	38720210	FAM83F	TSS1500	N_Shore
cg26478401	80.45 ± 5.05	88.50 ± 2.87	-8.06	0.91	0.05	0.32	10	90739900	FAS;FAS;FAS;FAS;FAS;FAS;FAS;ACTA2	TSS1500;TSS1500;TSS1500;TSS1500;TSS1500;TSS1500;TSS1500;5'UTR	N_Shore
cg05423304	63.25 ± 6.97	69.27 ± 3.13	-6.01	0.91	0.21	0.55	7	102287347	FBXL13;FBXL13	Body;Body
cg02752529	79.19 ± 4.96	86.84 ± 3.21	-7.65	0.91	0.06	0.35	12	1554837	FBXL14	Body
cg21115691	70.97 ± 8.96	78.42 ± 6.29	-7.44	0.91	0.25	0.58	1	205207550	FCAMR;FCAMR;FCAMR;FCAMR	Body;Body;Body;Body
cg15225701	41.44 ± 15.73	44.39 ± 2.61	-2.96	0.93	0.71	0.88	5	108111354	FER	TSS200	N_Shore
cg04422625	64.06 ± 7.65	69.28 ± 6.11	-5.22	0.92	0.38	0.69	8	125123014	FER1L6	Body
cg15692360	79.80 ± 4.66	85.45 ± 2.57	-5.64	0.93	0.08	0.39	20	6052267	FERMT1	TSS200	S_Shore
cg18661868	62.12 ± 5.13	68.03 ± 3.18	-5.91	0.91	0.12	0.45	15	89228969	FES;FES;FES;FES	5'UTR;TSS1500;5'UTR;TSS1500	S_Shore
cg23837867	51.51 ± 8.85	53.17 ± 6.24	-1.66	0.97	0.80	0.92	2	219557377	FEV	Body	Island
cg09639890	70.81 ± 4.90	73.07 ± 5.40	-2.27	0.97	0.60	0.83	3	193617766	FGF12	Body
cg06791446	73.82 ± 7.44	77.80 ± 5.32	-3.98	0.95	0.48	0.76	10	123345258	FGFR2;FGFR2;FGFR2;FGFR2;FGFR2;FGFR2;FGFR2	5'UTR;5'UTR;5'UTR;5'UTR;TSS1500;5'UTR;5'UTR	N_Shore
cg17919667	46.58 ± 6.06	53.09 ± 1.86	-6.51	0.88	0.12	0.44	5	176445769	FGFR4;FGFR4	TSS1500;TSS1500	N_Shore
cg01417669	67.35 ± 6.93	70.19 ± 4.77	-2.84	0.96	0.59	0.82	2	24126958	FKBP1B;FKBP1B	Body;Body	S_Shore
cg18575809	62.03 ± 2.67	71.53 ± 7.26	-9.49	0.87	0.15	0.48	14	20610169	FLJ10357	Body	S_Shore
cg05626226	55.47 ± 9.30	67.10 ± 7.01	-11.62	0.83	0.13	0.45	4	106734899	FLJ20184	Body
cg19988367	62.40 ± 3.29	55.79 ± 3.18	6.61	1.12	0.05	0.32	6	21916444	FLJ22536	Body
cg02534780	65.54 ± 6.46	75.34 ± 4.15	-9.80	0.87	0.06	0.36	X	130033191	FLJ30058	5'UTR	N_Shore
cg10646080	57.70 ± 7.62	65.56 ± 3.39	-7.86	0.88	0.13	0.47	X	130019502	FLJ30058	TSS1500	N_Shore
cg16444629	57.42 ± 3.14	48.56 ± 7.33	8.85	1.18	0.16	0.50	11	100207062	FLJ32810	Body
cg19815376	46.76 ± 4.65	56.03 ± 3.54	-9.27	0.83	0.03	0.28	6	114331999	FLJ34503	TSS1500
cg24671939	33.46 ± 5.27	34.12 ± 3.09	-0.67	0.98	0.82	0.93	18	3583798	FLJ35776;DLGAP1;DLGAP1	TSS1500;Body;Body
cg19159092	49.48 ± 5.71	47.71 ± 2.65	1.76	1.04	0.62	0.84	1	845922	FLJ39609	TSS1500	S_Shore
cg11961401	62.89 ± 7.46	63.80 ± 6.21	-0.92	0.99	0.88	0.96	22	16891180	FLJ41941	TSS1500	S_Shelf
cg07557173	74.57 ± 3.64	83.14 ± 3.54	-8.57	0.90	0.04	0.31	3	58078226	FLNB;FLNB;FLNB;FLNB	Body;Body;Body;Body
cg18375642	77.19 ± 3.29	78.80 ± 5.37	-1.60	0.98	0.64	0.85	1	169421099	FMO2;FMO2	5'UTR;1stExon
cg03764585	35.19 ± 7.05	35.33 ± 7.02	-0.15	1.00	0.98	0.99	1	201586846	FMOD;FMOD	1stExon;5'UTR
cg03115019	78.64 ± 2.35	80.65 ± 2.29	-2.02	0.98	0.32	0.65	17	78301568	FN3K	Body	Island
cg19980260	27.46 ± 4.94	34.12 ± 9.90	-6.65	0.80	0.36	0.68	3	173341166	FNDC3B;FNDC3B	Body;Body
cg06391412	54.62 ± 11.04	60.42 ± 11.25	-5.80	0.90	0.54	0.79	3	71378374	FOXP1;FOXP1	5'UTR;5'UTR
cg19286473	74.17 ± 2.24	77.73 ± 7.34	-3.57	0.95	0.45	0.73	X	55668009	FOXR2;FOXR2	1stExon;3'UTR
cg03931518	64.34 ± 9.02	72.33 ± 3.96	-7.99	0.89	0.21	0.54	4	79325332	FRAS1;FRAS1	Body;Body	S_Shelf
cg13461190	82.81 ± 5.38	87.00 ± 4.13	-4.18	0.95	0.35	0.67	9	131983813	FREQ	Body
cg13774505	79.97 ± 8.32	84.80 ± 9.90	-4.83	0.94	0.47	0.75	9	131983856	FREQ	Body
cg16379205	49.00 ± 4.98	54.98 ± 1.58	-5.98	0.89	0.09	0.41	10	49130160	FRMPD2;FRMPD2	Body;Body
cg27377632	58.22 ± 7.18	48.95 ± 9.20	9.27	1.19	0.22	0.56	19	628895	FSTL3	Body	N_Shore
cg23328852	53.21 ± 5.65	59.94 ± 5.24	-6.73	0.89	0.17	0.51	5	132974168	FSTL4	5'UTR	N_Shore
cg00579402	77.44 ± 3.98	79.66 ± 5.40	-2.21	0.97	0.58	0.82	19	5789999	FUT6;FUT6;FUT6;FUT6	1stExon;5'UTR;1stExon;5'UTR
cg05374956	73.89 ± 3.15	76.75 ± 7.50	-2.86	0.96	0.53	0.79	19	5789735	FUT6;FUT6;FUT6;FUT6	1stExon;5'UTR;1stExon;5'UTR
cg00206332	49.31 ± 12.48	58.31 ± 9.95	-9.00	0.85	0.34	0.66	X	150891640	GABRE	Body	N_Shore
cg23052437	36.94 ± 6.15	31.84 ± 5.35	5.10	1.16	0.30	0.63	10	26571948	GAD2;GAD2	Body;Body
cg07022343	56.91 ± 8.54	55.95 ± 5.58	0.96	1.02	0.85	0.94	1	228274793	GALNT2	Body	S_Shelf
cg24576425	31.33 ± 7.12	33.71 ± 5.81	-2.38	0.93	0.63	0.84	2	157822650	GALNT5;GALNT5	1stExon;5'UTR
cg22378252	57.35 ± 6.31	69.47 ± 4.69	-12.12	0.83	0.04	0.30	6	10629438	GCNT2	TSS200
cg27601906	81.62 ± 4.54	87.18 ± 3.44	-5.56	0.94	0.13	0.46	8	95340811	GEM;GEM	Body;Body	N_Shelf
cg05001389	66.74 ± 5.59	72.87 ± 1.73	-6.14	0.92	0.11	0.43	9	134842855	GFI1B;GFI1B	TSS1500;TSS1500
cg14457284	61.73 ± 3.67	66.75 ± 1.43	-5.02	0.92	0.07	0.36	9	134842805	GFI1B;GFI1B	TSS1500;TSS1500
cg13825083	70.08 ± 6.45	76.82 ± 4.43	-6.74	0.91	0.19	0.52	22	23309367	GGT1	TSS1500
cg25979829	76.95 ± 5.15	79.04 ± 2.81	-2.09	0.97	0.59	0.82	22	23328181	GGT1;GGT1;GGT1	TSS1500;TSS1500;5'UTR
cg05577434	63.75 ± 3.96	65.46 ± 2.06	-1.72	0.97	0.51	0.77	22	23333527	GGT1;GGT1;GGT1;GGT1	5'UTR;TSS200;5'UTR;5'UTR
cg08871354	59.10 ± 7.66	55.31 ± 6.20	3.78	1.07	0.49	0.76	16	84280990	GINS2	TSS1500	S_Shore
cg27651355	54.24 ± 7.89	57.84 ± 5.75	-3.60	0.94	0.52	0.78	19	14469092	GIPC1;GIPC1;GIPC1;GIPC1;GIPC1;GIPC1	TSS1500;TSS1500;TSS1500;TSS1500;TSS1500;TSS1500	S_Shore
cg08217285	58.99 ± 7.15	67.93 ± 3.27	-8.94	0.87	0.08	0.39	17	24942005	GIT1;GIT1	TSS1500;TSS1500	N_Shore
cg12655251	42.64 ± 4.82	44.70 ± 3.92	-2.05	0.95	0.56	0.80	1	53765153	GLIS1	Body
cg19772011	45.76 ± 1.36	49.80 ± 2.08	-4.04	0.92	0.05	0.34	6	39123317	GLP1R	TSS1500	N_Shore
cg17547578	59.92 ± 14.72	68.72 ± 9.44	-8.80	0.87	0.41	0.71	X	102870245	GLRA4	TSS200
cg03661409	49.76 ± 7.13	53.55 ± 4.35	-3.78	0.93	0.43	0.72	2	191520564	GLS	Body
cg25049733	30.75 ± 7.34	36.53 ± 6.96	-5.78	0.84	0.33	0.65	6	1932268	GMDS	Body
cg26807095	77.05 ± 8.35	78.33 ± 6.89	-1.28	0.98	0.88	0.96	6	1778915	GMDS	Body
cg16569650	68.96 ± 2.78	72.47 ± 6.34	-3.52	0.95	0.43	0.72	7	2739598	GNA12	Body	N_Shore
cg02914800	82.82 ± 2.22	84.61 ± 5.12	-1.79	0.98	0.58	0.81	7	93387904	GNG11	TSS1500
cg08038054	80.52 ± 2.60	84.96 ± 2.34	-4.44	0.95	0.07	0.37	7	93388717	GNG11	TSS1500
cg07843390	75.09 ± 5.51	81.17 ± 6.20	-6.08	0.93	0.24	0.58	19	2492015	GNG7	5'UTR	Island
cg19242688	43.97 ± 8.45	40.50 ± 10.35	3.47	1.09	0.66	0.86	19	51831231	GNG8	TSS1500	Island
cg00094913	52.30 ± 6.62	54.39 ± 2.78	-2.08	0.96	0.60	0.83	3	195602238	GP5	TSS1500	S_Shore
cg03230175	72.63 ± 5.62	72.81 ± 3.47	-0.18	1.00	1.00	1.00	2	156999708	GPD2;GPD2	TSS1500;TSS1500	N_Shore
cg18715243	61.81 ± 6.75	65.64 ± 2.41	-3.83	0.94	0.38	0.69	8	37777913	GPR124	Body	S_Shelf
cg13187188	74.73 ± 2.90	77.01 ± 10.80	-2.28	0.97	0.66	0.86	11	66976435	GPR152	1stExon
cg15926910	79.83 ± 5.84	79.53 ± 3.88	0.30	1.00	0.88	0.96	10	25508905	GPR158	Body	S_Shelf
cg09109520	19.91 ± 4.66	13.99 ± 5.16	5.91	1.42	0.20	0.54	16	56230759	GPR56;GPR56;GPR56;GPR56;GPR56;GPR56;GPR56;GPR56;GPR56	5'UTR;5'UTR;5'UTR;5'UTR;5'UTR;1stExon;5'UTR;5'UTR;5'UTR
cg22525688	61.25 ± 7.34	72.18 ± 1.56	-10.93	0.85	0.05	0.34	7	73639844	GTF2IRD1;GTF2IRD1	Body;Body
cg05398883	69.29 ± 2.41	71.94 ± 2.97	-2.66	0.96	0.29	0.62	1	42402922	GUCA2A	1stExon
cg13452215	63.37 ± 9.54	69.30 ± 2.46	-5.93	0.91	0.34	0.66	1	42403023	GUCA2A	TSS200
cg18856261	60.35 ± 6.14	67.98 ± 5.89	-7.64	0.89	0.16	0.50	1	42403261	GUCA2A	TSS1500
cg08252871	68.87 ± 8.92	72.16 ± 5.44	-3.29	0.95	0.62	0.84	12	40821133	GXYLT1;GXYLT1	Body;Body	N_Shelf
cg15636295	71.61 ± 5.27	74.76 ± 7.45	-3.15	0.96	0.54	0.79	5	139705434	HBEGF	Body	N_Shore
cg20737909	69.61 ± 4.38	75.44 ± 2.12	-5.83	0.92	0.07	0.37	11	1463596	HCCA2	Body
cg01187997	64.57 ± 7.16	55.67 ± 6.52	8.89	1.16	0.15	0.48	11	1551406	HCCA2;LOC338651	Body;Body	N_Shore
cg21275690	69.30 ± 5.98	73.61 ± 4.16	-4.31	0.94	0.33	0.65	16	3012971	HCFC1R1;HCFC1R1;HCFC1R1;THOC6;THOC6	Body;Body;Body;TSS1500;TSS1500	N_Shore
cg14823429	77.50 ± 4.82	82.84 ± 3.16	-5.35	0.94	0.16	0.49	2	239851960	HDAC4	Body
cg22077197	61.28 ± 8.86	62.23 ± 5.09	-0.95	0.98	0.90	0.96	2	239808770	HDAC4	Body
cg26767974	49.01 ± 7.92	58.55 ± 1.44	-9.54	0.84	0.09	0.41	2	239808916	HDAC4	Body
cg04381888	53.04 ± 2.99	59.06 ± 9.16	-6.02	0.90	0.37	0.68	12	46481816	HDAC7;HDAC7	Body;Body
cg10583414	49.59 ± 3.73	45.51 ± 11.89	4.08	1.09	0.61	0.83	12	46493330	HDAC7;HDAC7	Body;Body	Island
cg20995304	82.98 ± 4.39	89.04 ± 3.08	-6.05	0.93	0.11	0.43	12	46482434	HDAC7;HDAC7	Body;Body
cg03893872	63.93 ± 7.05	66.31 ± 3.70	-2.38	0.96	0.63	0.84	1	208568257	HHAT;HHAT;HHAT;HHAT;HHAT;HHAT;HHAT;HHAT	TSS1500;TSS1500;1stExon;5'UTR;TSS1500;1stExon;5'UTR;TSS1500	N_Shore
cg22332066	62.47 ± 6.55	67.50 ± 2.88	-5.03	0.93	0.24	0.58	1	208568244	HHAT;HHAT;HHAT;HHAT;HHAT;HHAT;HHAT;HHAT	TSS1500;TSS1500;1stExon;5'UTR;TSS1500;1stExon;5'UTR;TSS1500	N_Shore
cg26979504	44.20 ± 3.37	53.56 ± 2.61	-9.36	0.83	0.01	0.21	10	94441498	HHEX	Body	Island
cg08817540	82.64 ± 4.49	77.39 ± 8.69	5.24	1.07	0.40	0.70	3	109503417	HHLA2	TSS1500
cg13389502	47.00 ± 2.16	47.95 ± 7.23	-0.95	0.98	0.84	0.94	17	1908190	HIC1;HIC1	Body;Body	Island
cg14630106	68.78 ± 8.17	64.94 ± 6.70	3.84	1.06	0.51	0.77	7	138995655	HIPK2;HIPK2	Body;Body
cg24389386	89.67 ± 1.28	89.51 ± 1.67	0.16	1.00	0.91	0.97	6	29962719	HLA-H	TSS1500	N_Shore
cg10212621	36.12 ± 6.79	40.88 ± 3.66	-4.76	0.88	0.28	0.61	1	120113172	HMGCS2;HMGCS2	TSS200;TSS200
cg21250756	34.18 ± 5.98	34.77 ± 6.33	-0.59	0.98	0.90	0.97	17	33151413	HNF1B;HNF1B	Body;Body
cg06162038	50.87 ± 5.92	51.05 ± 8.20	-0.19	1.00	0.98	0.99	2	138443687	HNMT;HNMT	Body;Body
cg00489394	36.27 ± 6.51	36.69 ± 4.80	-0.41	0.99	0.91	0.97	11	63015902	HRASLS5;HRASLS5;HRASLS5	TSS1500;TSS1500;TSS1500	S_Shore
cg08759569	48.77 ± 6.69	48.79 ± 5.92	-0.02	1.00	1.00	1.00	17	74813946	HRNBP3	5'UTR
cg10759591	68.94 ± 6.41	75.52 ± 4.36	-6.58	0.91	0.19	0.53	17	74660567	HRNBP3	5'UTR
cg09894383	65.39 ± 4.25	67.42 ± 1.83	-2.03	0.97	0.46	0.74	16	80624946	HSD17B2	TSS1500
cg27315157	70.53 ± 7.05	76.76 ± 4.10	-6.24	0.92	0.22	0.56	1	78858785	IFI44L;IFI44L	5'UTR;1stExon
cg25280589	53.11 ± 2.68	48.51 ± 7.12	4.60	1.09	0.38	0.69	X	69270699	IGBP1	Body	S_Shore
cg04112019	42.19 ± 12.74	48.05 ± 7.02	-5.86	0.88	0.47	0.75	11	2121712	IGF2AS;INS-IGF2;IGF2;IGF2AS	Body;Body;5'UTR;Body	Island
cg11005826	46.86 ± 8.20	49.05 ± 5.54	-2.19	0.96	0.69	0.87	11	2122537	IGF2AS;INS-IGF2;IGF2;IGF2AS	Body;Body;5'UTR;Body	S_Shore
cg15696506	66.55 ± 2.47	73.53 ± 7.77	-6.98	0.91	0.25	0.58	4	57642492	IGFBP7	Body
cg20530056	64.68 ± 4.09	63.23 ± 2.95	1.44	1.02	0.60	0.83	1	204710000	IKBKE	TSS1500
cg13944685	50.74 ± 2.32	54.11 ± 2.72	-3.37	0.94	0.16	0.50	11	71388291	IL18BP;IL18BP;IL18BP;IL18BP;IL18BP;IL18BP	TSS200;5'UTR;TSS1500;5'UTR;5'UTR;1stExon
cg16385335	38.28 ± 2.43	38.43 ± 6.17	-0.15	1.00	0.99	1.00	11	71388262	IL18BP;IL18BP;IL18BP;IL18BP;IL18BP;IL18BP	TSS200;5'UTR;TSS1500;5'UTR;5'UTR;1stExon
cg21674927	57.19 ± 2.98	64.62 ± 6.59	-7.43	0.89	0.18	0.52	2	102010679	IL1R2;IL1R2	Body;Body
cg22797169	83.02 ± 2.43	83.75 ± 5.92	-0.73	0.99	0.77	0.91	2	102169839	IL1RL2	TSS200	N_Shore
cg04071398	82.05 ± 4.89	86.97 ± 2.68	-4.92	0.94	0.15	0.48	6	137405689	IL20RA	Body	N_Shore
cg27656754	72.31 ± 3.36	75.62 ± 3.45	-3.31	0.96	0.27	0.60	6	137408185	IL20RA	TSS200	S_Shore
cg16117757	76.11 ± 5.61	83.75 ± 0.64	-7.64	0.91	0.07	0.37	1	24383629	IL28RA;IL28RA;IL28RA	Body;Body;Body	N_Shelf
cg04715245	39.86 ± 4.74	46.12 ± 2.82	-6.26	0.86	0.08	0.39	1	152643715	IL6R;IL6R	TSS1500;TSS1500	N_Shore
cg24729879	45.72 ± 8.40	49.05 ± 1.01	-3.33	0.93	0.48	0.76	5	55324649	IL6ST;IL6ST	5'UTR;5'UTR	N_Shore
cg05873568	43.39 ± 7.24	48.40 ± 4.21	-5.00	0.90	0.30	0.63	14	104226190	INF2;INF2;INF2	TSS1500;TSS1500;TSS1500	N_Shore
cg16004738	69.58 ± 3.33	67.38 ± 18.46	2.20	1.03	0.98	0.99	14	104226372	INF2;INF2;INF2	TSS1500;TSS1500;TSS1500	N_Shore
cg04084236	48.85 ± 7.76	49.20 ± 3.51	-0.35	0.99	0.95	0.98	4	143986052	INPP4B;INPP4B	5'UTR;5'UTR	N_Shore
cg18376497	78.65 ± 3.79	76.68 ± 5.74	1.97	1.03	0.64	0.85	4	143708072	INPP4B;INPP4B	5'UTR;5'UTR
cg02474563	70.61 ± 6.28	76.98 ± 3.86	-6.37	0.92	0.16	0.50	10	134292022	INPP5A	Body
cg23023970	47.78 ± 4.31	48.81 ± 4.84	-1.03	0.98	0.78	0.92	10	134235688	INPP5A	Body
cg25966016	56.44 ± 7.22	55.15 ± 6.78	1.29	1.02	0.81	0.93	10	134203608	INPP5A	Body	S_Shelf
cg09437283	69.29 ± 4.56	76.43 ± 4.98	-7.14	0.91	0.14	0.47	3	12983096	IQSEC1;IQSEC1	Body;Body	N_Shore
cg04599946	67.63 ± 6.57	71.48 ± 10.42	-3.85	0.95	0.58	0.82	16	84493981	IRF8	5'UTR	S_Shelf
cg04751089	46.87 ± 9.87	51.05 ± 0.32	-4.18	0.92	0.46	0.75	2	227367880	IRS1	3'UTR	N_Shelf
cg01065977	63.63 ± 3.34	60.49 ± 16.94	3.14	1.05	0.86	0.95	19	18410689	ISYNA1;ISYNA1;ISYNA1	TSS1500;TSS1500;TSS1500	S_Shore
cg13213536	67.90 ± 6.39	64.28 ± 3.49	3.62	1.06	0.37	0.68	17	45491823	ITGA3;ITGA3	Body;Body	S_Shelf
cg16916914	18.43 ± 2.16	8.07 ± 0.44	10.36	2.28	0.00	0.16	17	71261289	ITGB4;ITGB4;ITGB4	Body;Body;Body	Island
cg11383291	57.89 ± 4.39	60.40 ± 12.30	-2.51	0.96	0.74	0.89	3	126080628	ITGB5	Body
cg16157895	78.27 ± 2.21	77.41 ± 3.77	0.86	1.01	0.78	0.92	14	92482419	ITPK1;ITPK1;ITPK1	Body;Body;Body
cg02872263	64.10 ± 6.62	72.37 ± 1.55	-8.27	0.89	0.07	0.37	6	150766371	IYD;IYD;IYD	3'UTR;3'UTR;3'UTR
cg11743000	71.66 ± 2.45	64.91 ± 10.01	6.74	1.10	0.36	0.67	1	65128166	JAK1	5'UTR
cg05950755	49.80 ± 9.17	57.84 ± 2.51	-8.04	0.86	0.18	0.52	19	17813486	JAK3	Body	Island
cg06959340	30.61 ± 6.83	39.44 ± 5.06	-8.84	0.78	0.10	0.42	14	22520078	JUB	Body	Island
cg10518475	80.65 ± 4.76	83.98 ± 2.80	-3.33	0.96	0.36	0.67	3	125561873	KALRN;KALRN	Body;Body
cg24175649	27.23 ± 4.68	33.10 ± 4.67	-5.87	0.82	0.17	0.51	3	125786851	KALRN;KALRN	Body;Body	S_Shore
cg01751802	72.09 ± 4.71	76.03 ± 5.66	-3.94	0.95	0.38	0.69	19	11170639	KANK2	TSS1500	S_Shore
cg09557556	65.64 ± 4.45	66.00 ± 10.52	-0.36	0.99	0.91	0.97	11	17717150	KCNC1;KCNC1	Body;Body	S_Shelf
cg06807905	65.01 ± 6.15	73.51 ± 3.37	-8.50	0.88	0.07	0.36	1	110578069	KCNC4;KCNC4	3'UTR;3'UTR
cg20564892	13.80 ± 1.93	19.67 ± 11.56	-5.86	0.70	0.60	0.83	10	103593553	KCNIP2;KCNIP2;KCNIP2;KCNIP2;KCNIP2;KCNIP2;KCNIP2;KCNIP2;KCNIP2;KCNIP2;KCNIP2;KCNIP2	1stExon;5'UTR;1stExon;1stExon;1stExon;5'UTR;5'UTR;5'UTR;5'UTR;1stExon;5'UTR;1stExon	Island
cg17412560	60.51 ± 5.11	66.26 ± 7.06	-5.75	0.91	0.31	0.63	2	95327130	KCNIP3	Body
cg25508319	77.14 ± 1.06	81.32 ± 2.90	-4.18	0.95	0.14	0.47	11	128283716	KCNJ5	5'UTR
cg18705155	75.16 ± 4.38	84.01 ± 1.18	-8.85	0.89	0.01	0.22	6	39302055	KCNK5	Body	N_Shelf
cg03170016	73.73 ± 7.03	69.33 ± 12.32	4.40	1.06	0.62	0.84	11	2438718	KCNQ1;KCNQ1	TSS1500;Body
cg03600094	75.89 ± 5.55	73.33 ± 4.42	2.56	1.03	0.51	0.77	11	2438051	KCNQ1;KCNQ1	TSS1500;Body
cg01693193	71.55 ± 8.97	77.32 ± 1.77	-5.77	0.93	0.38	0.69	11	2661729	KCNQ1;KCNQ1OT1;KCNQ1	Body;Body;Body
cg06626599	27.39 ± 4.72	23.67 ± 5.43	3.72	1.16	0.41	0.71	1	41056722	KCNQ4;KCNQ4	Body;Body	Island
cg19276343	24.08 ± 4.04	20.88 ± 3.91	3.20	1.15	0.35	0.67	1	41076509	KCNQ4;KCNQ4	Body;Body	Island
cg18703983	81.24 ± 2.22	84.61 ± 2.96	-3.37	0.96	0.21	0.55	2	17960818	KCNS3	5'UTR
cg00796821	65.99 ± 4.02	65.46 ± 4.77	0.53	1.01	0.89	0.96	7	128338993	KCP;KCP	TSS1500;TSS1500	S_Shore
cg17150663	76.70 ± 2.50	78.79 ± 5.65	-2.09	0.97	0.56	0.81	7	128338908	KCP;KCP	TSS1500;TSS1500	S_Shore
cg14847009	27.51 ± 5.58	35.56 ± 2.65	-8.05	0.77	0.06	0.36	1	173429138	KIAA0040;KIAA0040;KIAA0040;KIAA0040	TSS1500;TSS1500;TSS1500;TSS1500	S_Shore
cg17845761	44.13 ± 10.99	49.81 ± 4.31	-5.68	0.89	0.39	0.69	1	173429173	KIAA0040;KIAA0040;KIAA0040;KIAA0040	TSS1500;TSS1500;TSS1500;TSS1500	S_Shore
cg18680181	51.70 ± 9.25	50.31 ± 13.14	1.39	1.03	0.89	0.96	14	34699062	KIAA0391	Body
cg10626556	70.85 ± 6.30	75.12 ± 1.27	-4.27	0.94	0.31	0.63	20	36055111	KIAA0406	Body
cg18589526	74.98 ± 6.18	83.18 ± 2.13	-8.20	0.90	0.07	0.38	7	138226412	KIAA1549;KIAA1549	Body;Body
cg09913813	72.95 ± 4.99	80.63 ± 1.25	-7.67	0.90	0.04	0.30	11	126078995	KIRREL3;KIRREL3	Body;Body
cg24057710	34.00 ± 8.78	38.37 ± 2.21	-4.37	0.89	0.37	0.68	11	125816305	KIRREL3;KIRREL3	Body;Body
cg19786733	38.41 ± 1.25	47.22 ± 7.35	-8.81	0.81	0.17	0.51	4	39125525	KLB	Body	S_Shore
cg11847468	68.28 ± 6.47	75.15 ± 4.61	-6.87	0.91	0.17	0.51	10	3815031	KLF6;KLF6;KLF6;KLF6	Body;Body;Body;Body	N_Shore
cg14174912	79.00 ± 6.59	84.77 ± 2.88	-5.77	0.93	0.19	0.53	10	3814516	KLF6;KLF6;KLF6;KLF6	Body;Body;Body;Body	S_Shore
cg24003508	65.07 ± 5.01	73.64 ± 2.73	-8.56	0.88	0.04	0.30	10	3814387	KLF6;KLF6;KLF6;KLF6	Body;Body;Body;Body	S_Shore
cg24287110	76.25 ± 5.62	85.29 ± 3.71	-9.04	0.89	0.05	0.33	10	3814687	KLF6;KLF6;KLF6;KLF6	Body;Body;Body;Body	S_Shore
cg24268343	68.38 ± 9.96	75.74 ± 11.84	-7.36	0.90	0.41	0.71	X	56276911	KLF8;KLF8	Body;Body	S_Shore
cg14826211	78.02 ± 3.97	76.69 ± 4.74	1.33	1.02	0.73	0.89	2	23600702	KLHL29	5'UTR	N_Shore
cg24686553	75.43 ± 3.93	75.98 ± 3.88	-0.55	0.99	0.87	0.95	2	23600431	KLHL29	5'UTR	N_Shelf
cg20950033	85.95 ± 2.54	86.82 ± 5.02	-0.86	0.99	0.71	0.88	14	19968621	KLHL33	Body
cg24222083	73.30 ± 6.68	80.00 ± 3.78	-6.70	0.92	0.17	0.51	17	36075995	KRT222	TSS1500
cg05355301	63.53 ± 8.36	71.48 ± 6.26	-7.95	0.89	0.22	0.55	17	36396765	KRT40	5'UTR
cg10369242	63.30 ± 6.58	64.17 ± 6.24	-0.87	0.99	0.88	0.96	12	50911753	KRT7	TSS1500	N_Shore
cg07925587	76.97 ± 6.58	82.41 ± 4.25	-5.44	0.93	0.28	0.61	12	50869591	KRT80;KRT80	Body;Body
cg00550617	54.36 ± 4.60	57.01 ± 5.05	-2.64	0.95	0.52	0.78	17	36659343	KRTAP9-9;KRTAP9-4	Body;TSS200
cg11418783	71.96 ± 7.51	74.55 ± 3.95	-2.59	0.97	0.66	0.86	1	199636273	LAD1	TSS1500	S_Shore
cg13938098	46.59 ± 8.21	56.81 ± 5.41	-10.23	0.82	0.10	0.42	6	112682659	LAMA4;LAMA4;LAMA4;LAMA4;LAMA4	TSS200;TSS200;TSS200;TSS200;TSS200	S_Shore
cg14289461	54.72 ± 4.99	57.82 ± 4.10	-3.11	0.95	0.41	0.71	6	112682622	LAMA4;LAMA4;LAMA4;LAMA4;LAMA4	TSS200;TSS200;TSS200;TSS200;TSS200	S_Shore
cg06850099	78.20 ± 4.57	81.50 ± 1.30	-3.30	0.96	0.29	0.62	1	181336974	LAMC1	Body
cg00208830	76.77 ± 6.70	81.41 ± 4.37	-4.63	0.94	0.34	0.66	1	181421401	LAMC2;LAMC2	TSS1500;TSS1500
cg02459569	77.77 ± 7.06	83.71 ± 3.92	-5.94	0.93	0.27	0.60	1	149211258	LASS2;LASS2	5'UTR;5'UTR	N_Shore
cg17250262	64.92 ± 6.83	74.69 ± 3.22	-9.77	0.87	0.06	0.34	2	30310614	LBH	Body	S_Shore
cg21157065	76.91 ± 1.93	75.19 ± 4.31	1.72	1.02	0.60	0.83	9	129952969	LCN2	Body
cg00574196	52.13 ± 6.51	59.14 ± 3.73	-7.01	0.88	0.13	0.47	1	22010579	LDLRAD2	TSS1500	N_Shelf
cg19296305	71.83 ± 8.04	77.13 ± 3.40	-5.30	0.93	0.32	0.65	4	109249489	LEF1;LEF1;LEF1;LEF1	Body;Body;Body;Body
cg20631628	61.16 ± 6.83	43.19 ± 1.42	17.97	1.42	0.01	0.22	19	59655153	LENG8	Body	S_Shelf
cg03082060	71.08 ± 5.37	71.77 ± 7.35	-0.69	0.99	0.88	0.96	1	234746847	LGALS8	TSS1500
cg00957901	55.72 ± 4.95	58.99 ± 5.45	-3.27	0.94	0.46	0.74	4	41309599	LIMCH1;LIMCH1;LIMCH1;LIMCH1;LIMCH1	TSS200;Body;Body;Body;TSS200
cg08062273	38.08 ± 7.94	42.24 ± 2.87	-4.16	0.90	0.37	0.68	3	45616124	LIMD1	Body
cg04359558	66.06 ± 8.53	68.70 ± 12.58	-2.64	0.96	0.74	0.90	16	11555725	LITAF;LITAF;LITAF;LITAF	Body;Body;Body;Body
cg00973309	65.82 ± 7.21	68.64 ± 2.70	-2.83	0.96	0.54	0.79	15	72898182	LMAN1L	Body
cg19238380	49.36 ± 4.68	54.84 ± 1.46	-5.48	0.90	0.10	0.41	1	154360572	LMNA;LMNA;LMNA	Body;Body;Body
cg11588787	39.79 ± 2.94	48.74 ± 1.29	-8.95	0.82	0.01	0.19	13	27079449	LNX2	5'UTR
cg06769296	41.25 ± 8.12	45.62 ± 3.71	-4.37	0.90	0.38	0.69	11	133411971	LOC100128239	Body	Island
cg20771240	42.43 ± 9.30	46.01 ± 14.11	-3.58	0.92	0.73	0.89	11	133411903	LOC100128239	Body	N_Shore
cg13552373	38.87 ± 4.36	34.89 ± 5.06	3.98	1.11	0.34	0.66	9	91481089	LOC100129066	Body	Island
cg13655615	48.47 ± 7.68	51.75 ± 2.38	-3.28	0.94	0.47	0.75	9	91481030	LOC100129066	Body	N_Shore
cg21243459	64.73 ± 7.22	68.45 ± 8.42	-3.72	0.95	0.57	0.81	9	91454036	LOC100129066	Body
cg01196336	70.39 ± 6.87	72.53 ± 6.71	-2.14	0.97	0.72	0.89	4	1176469	LOC100130872-SPON2	Body	N_Shore
cg12407867	24.96 ± 7.50	31.76 ± 11.89	-6.79	0.79	0.46	0.74	4	1157369	LOC100130872-SPON2;SPON2;SPON2	Body;TSS1500;TSS1500	S_Shore
cg12409149	48.05 ± 5.57	61.39 ± 5.00	-13.34	0.78	0.02	0.26	10	99468562	LOC100270710	TSS1500	S_Shelf
cg12449813	38.27 ± 8.01	45.14 ± 5.27	-6.87	0.85	0.22	0.56	15	67640662	LOC145837	TSS1500
cg10930290	80.26 ± 5.10	84.44 ± 0.65	-4.17	0.95	0.23	0.56	2	219548593	LOC151300;LOC151300	TSS1500;TSS1500
cg10816760	50.60 ± 6.00	63.74 ± 5.43	-13.14	0.79	0.03	0.29	6	142932666	LOC153910;LOC153910	Body;Body
cg14955259	66.97 ± 6.14	70.77 ± 4.84	-3.80	0.95	0.43	0.72	10	80454799	LOC283050;LOC283050;LOC283050	Body;Body;Body
cg14989316	66.44 ± 4.87	66.31 ± 3.32	0.13	1.00	0.95	0.98	10	80427933	LOC283050;LOC283050;LOC283050	Body;Body;Body
cg01723706	54.22 ± 12.64	48.63 ± 5.09	5.59	1.11	0.46	0.74	4	125033892	LOC285419	Body
cg08786829	36.23 ± 4.17	38.13 ± 4.80	-1.90	0.95	0.61	0.83	7	41706326	LOC285954;LOC285954;INHBA	Body;Body;Body
cg16881064	24.07 ± 1.48	19.83 ± 4.14	4.24	1.21	0.21	0.55	7	41706203	LOC285954;LOC285954;INHBA	Body;Body;Body
cg21787965	26.60 ± 2.50	20.84 ± 9.06	5.76	1.28	0.38	0.69	7	41706267	LOC285954;LOC285954;INHBA	Body;Body;Body
cg09156097	26.19 ± 5.63	13.03 ± 2.58	13.17	2.01	0.01	0.20	5	138757182	LOC389333	1stExon	Island
cg15911153	28.15 ± 6.38	12.38 ± 8.36	15.77	2.27	0.10	0.41	5	138758682	LOC389333;LOC389333	1stExon;5'UTR	Island
cg27196842	52.34 ± 4.34	59.47 ± 3.02	-7.13	0.88	0.05	0.33	9	70162700	LOC572558;PGM5	TSS200;Body	S_Shore
cg08891605	71.61 ± 3.31	75.64 ± 2.69	-4.03	0.95	0.14	0.48	22	23357515	LOC644165	TSS1500
cg02137495	55.16 ± 3.32	62.02 ± 2.88	-6.86	0.89	0.04	0.30	18	22537373	LOC728606	Body
cg04521765	77.22 ± 6.37	79.96 ± 5.43	-2.74	0.97	0.60	0.83	10	100018919	LOXL4	TSS1500	S_Shore
cg15464148	64.18 ± 6.17	62.18 ± 1.55	1.99	1.03	0.55	0.80	12	6615318	LPAR5	5'UTR
cg16224163	79.48 ± 5.25	83.55 ± 4.61	-4.06	0.95	0.34	0.66	3	189353315	LPP	TSS1500	N_Shore
cg21779805	65.61 ± 5.05	64.23 ± 5.83	1.39	1.02	0.76	0.91	3	189465189	LPP;LPP;LPP	5'UTR;5'UTR;5'UTR
cg14253327	42.25 ± 7.42	43.46 ± 6.80	-1.20	0.97	0.83	0.94	9	102830018	LPPR1	TSS1500	N_Shore
cg02793948	69.85 ± 5.30	78.34 ± 2.96	-8.48	0.89	0.04	0.31	11	67852238	LRP5	Body
cg14373727	48.62 ± 6.46	60.24 ± 7.49	-11.62	0.81	0.10	0.42	10	71761520	LRRC20;LRRC20;LRRC20	Body;Body;Body
cg05578673	76.35 ± 4.90	69.10 ± 5.17	7.24	1.10	0.12	0.45	1	90079927	LRRC8D;LRRC8D	5'UTR;5'UTR	N_Shore
cg11394785	71.28 ± 4.51	72.41 ± 3.13	-1.13	0.98	0.74	0.89	5	179153696	LTC4S	1stExon	N_Shore
cg26683398	79.82 ± 4.41	85.11 ± 3.32	-5.29	0.94	0.14	0.48	5	179153195	LTC4S	TSS1500	N_Shelf
cg26348348	55.58 ± 7.00	53.27 ± 3.28	2.30	1.04	0.58	0.82	2	133145463	LYPD1;LYPD1;LYPD1	1stExon;5'UTR;TSS1500	S_Shore
cg03840849	35.00 ± 4.31	38.72 ± 4.18	-3.73	0.90	0.30	0.63	7	20223945	MACC1	TSS1500
cg15749858	31.05 ± 3.84	38.70 ± 2.75	-7.65	0.80	0.03	0.28	7	20223521	MACC1;MACC1	1stExon;5'UTR
cg10009157	41.45 ± 5.11	47.04 ± 0.92	-5.59	0.88	0.11	0.44	3	66000626	MAGI1;MAGI1;MAGI1	TSS1500;TSS1500;TSS1500	Island
cg06663923	63.77 ± 11.39	68.97 ± 6.57	-5.20	0.92	0.51	0.78	X	48907711	MAGIX;MAGIX;MAGIX;MAGIX;MAGIX	Body;1stExon;Body;Body;5'UTR	N_Shore
cg20054111	75.41 ± 6.44	78.18 ± 4.96	-2.77	0.96	0.59	0.82	4	141048496	MAML3	Body
cg10485752	78.51 ± 4.67	77.69 ± 0.83	0.82	1.01	0.68	0.87	1	25894242	MAN1C1	Body
cg23675930	70.03 ± 8.79	72.62 ± 4.92	-2.59	0.96	0.73	0.89	1	25927287	MAN1C1	Body
cg20439101	80.47 ± 3.99	84.18 ± 3.92	-3.71	0.96	0.28	0.61	5	56151256	MAP3K1	Body	S_Shelf
cg07474842	75.86 ± 2.92	71.95 ± 11.31	3.91	1.05	0.65	0.85	6	136956781	MAP3K5	Body
cg27539060	32.82 ± 5.43	35.77 ± 5.79	-2.95	0.92	0.53	0.79	6	137154157	MAP3K5	Body	N_Shore
cg03876150	74.11 ± 3.55	84.28 ± 1.50	-10.17	0.88	0.00	0.18	2	101735800	MAP4K4;MAP4K4;MAP4K4	Body;Body;Body
cg09331409	54.10 ± 8.84	60.39 ± 8.81	-6.28	0.90	0.40	0.70	11	74992764	MAP6;MAP6	Body;3'UTR
cg09169516	61.40 ± 8.63	66.68 ± 3.19	-5.28	0.92	0.35	0.67	1	204934096	MAPKAPK2;MAPKAPK2	Body;Body
cg24718756	75.67 ± 3.36	77.85 ± 3.85	-2.18	0.97	0.49	0.76	5	126335994	MARCH3	5'UTR
cg03106056	70.24 ± 5.53	72.01 ± 6.05	-1.76	0.98	0.71	0.88	2	216946182	MARCH4	TSS1500	S_Shore
cg23173466	59.52 ± 2.40	58.73 ± 5.79	0.79	1.01	0.86	0.95	14	64635251	MAX;MAX;MAX;MAX;MAX;MAX	Body;Body;Body;Body;Body;Body	N_Shelf
cg13531667	79.81 ± 5.64	83.73 ± 4.17	-3.92	0.95	0.36	0.67	5	112853031	MCC	TSS1500	S_Shore
cg21857959	29.69 ± 8.34	32.13 ± 3.81	-2.44	0.92	0.58	0.81	3	184379689	MCF2L2	3'UTR	Island
cg01550799	78.35 ± 4.46	79.85 ± 4.15	-1.50	0.98	0.67	0.86	7	114349040	MDFIC;MDFIC;MDFIC	TSS1500;TSS1500;TSS1500	N_Shore
cg23468130	39.87 ± 4.54	42.50 ± 2.94	-2.63	0.94	0.39	0.69	7	114349296	MDFIC;MDFIC;MDFIC	TSS200;TSS200;TSS200	N_Shore
cg27657537	51.41 ± 6.19	58.11 ± 2.06	-6.69	0.88	0.12	0.45	22	19193762	MED15;MED15	Body;Body	S_Shore
cg04589660	17.60 ± 1.84	14.57 ± 11.00	3.04	1.21	0.51	0.77	19	52614721	MEIS3;MEIS3	TSS200;TSS200	S_Shore
cg21145624	30.12 ± 5.52	28.35 ± 11.09	1.77	1.06	0.75	0.90	19	52614711	MEIS3;MEIS3	TSS200;TSS200	S_Shore
cg17354880	54.50 ± 3.85	58.65 ± 0.91	-4.16	0.93	0.12	0.44	2	112375230	MERTK	Body	S_Shore
cg21012061	75.54 ± 1.77	84.02 ± 2.45	-8.48	0.90	0.02	0.26	1	203835180	MFSD4	Body
cg04155862	56.90 ± 6.48	61.83 ± 0.58	-4.94	0.92	0.23	0.57	3	129023862	MGLL;MGLL;MGLL	5'UTR;5'UTR;1stExon	N_Shore
cg13171643	77.81 ± 5.57	84.47 ± 1.64	-6.66	0.92	0.07	0.37	10	131214179	MGMT	Body
cg26279216	77.36 ± 5.64	85.16 ± 4.28	-7.80	0.91	0.12	0.44	10	131396251	MGMT	Body
cg22221831	63.39 ± 6.47	69.18 ± 4.60	-5.79	0.92	0.23	0.57	12	14930664	MGP	TSS1500
cg01156249	72.53 ± 7.25	70.15 ± 13.28	2.38	1.03	0.83	0.94	16	4654795	MGRN1;MGRN1;MGRN1;MGRN1	Body;Body;Body;Body
cg07635227	81.45 ± 4.34	83.69 ± 6.58	-2.24	0.97	0.57	0.81	16	4654816	MGRN1;MGRN1;MGRN1;MGRN1	Body;Body;Body;Body
cg25318211	67.03 ± 5.03	71.96 ± 5.42	-4.93	0.93	0.29	0.62	6	109885126	MICAL1;MICAL1	TSS1500;TSS1500	S_Shore
cg16946439	32.69 ± 8.04	40.72 ± 2.25	-8.04	0.80	0.13	0.46	11	12088390	MICAL2	TSS1500	Island
cg01755224	65.59 ± 16.00	78.07 ± 14.80	-12.48	0.84	0.36	0.67	X	10546775	MID1;MID1;MID1	5'UTR;5'UTR;5'UTR	N_Shore
cg01627405	78.15 ± 2.82	79.78 ± 3.29	-1.63	0.98	0.54	0.79	19	2186127	MIR1227;PLEKHJ1	TSS1500;Body	N_Shore
cg00719224	72.04 ± 6.02	77.22 ± 7.52	-5.17	0.93	0.41	0.71	X	133509233	MIR424;MGC16121;MIR503	TSS1500;TSS1500;TSS1500	N_Shore
cg13671582	39.41 ± 2.75	47.54 ± 5.87	-8.13	0.83	0.12	0.45	12	121004057	MLXIP	Body	S_Shelf
cg20420433	25.88 ± 1.73	30.14 ± 8.14	-4.26	0.86	0.51	0.77	7	156497322	MNX1	TSS1500	S_Shore
cg05501742	18.58 ± 4.54	20.21 ± 7.99	-1.63	0.92	0.85	0.94	16	66892	MPG;MPG;MPG	TSS200;TSS1500;TSS1500	N_Shore
cg01838287	22.82 ± 2.86	30.20 ± 4.00	-7.38	0.76	0.05	0.33	17	16889487	MPRIP;MPRIP	Body;Body	S_Shelf
cg19273253	64.83 ± 3.42	62.53 ± 9.11	2.29	1.04	0.73	0.89	11	1930708	MRPL23	Body	Island
cg23266869	67.59 ± 3.35	65.43 ± 7.67	2.16	1.03	0.71	0.89	11	1930795	MRPL23	Body	Island
cg10326726	67.06 ± 7.26	57.95 ± 7.37	9.11	1.16	0.17	0.51	10	51219511	MSMB;MSMB	TSS200;TSS200
cg11839681	80.91 ± 1.88	76.29 ± 10.22	4.62	1.06	0.61	0.83	3	49915923	MST1R	1stExon	Island
cg16041798	71.08 ± 2.34	64.61 ± 5.23	6.48	1.10	0.14	0.48	14	63975128	MTHFD1	Body
cg20340346	87.43 ± 2.59	87.60 ± 6.92	-0.17	1.00	0.81	0.93	11	1207468	MUC5B	Body	N_Shore
cg27482328	75.75 ± 5.16	71.54 ± 4.70	4.21	1.06	0.32	0.64	11	1202852	MUC5B	Body	N_Shore
cg02413187	58.79 ± 10.69	64.14 ± 8.64	-5.35	0.92	0.52	0.78	19	1307269	MUM1;MUM1	TSS200;5'UTR	S_Shore
cg15386434	20.62 ± 4.28	13.07 ± 1.55	7.55	1.58	0.02	0.26	1	1279698	MXRA8	Body	Island
cg20363347	71.76 ± 5.37	73.43 ± 3.33	-1.67	0.98	0.66	0.86	11	68818049	MYEOV	TSS200
cg15333932	57.91 ± 6.67	63.71 ± 3.06	-5.79	0.91	0.20	0.54	5	16788498	MYO10	Body
cg03134230	62.54 ± 7.87	66.60 ± 8.79	-4.06	0.94	0.56	0.81	2	191917200	MYO1B;MYO1B;MYO1B	Body;Body;Body
cg10974219	50.62 ± 6.75	55.84 ± 7.71	-5.23	0.91	0.40	0.70	17	12609753	MYOCD;MYOCD	3'UTR;3'UTR
cg14060519	72.78 ± 5.75	84.95 ± 1.94	-12.17	0.86	0.01	0.20	10	95212857	MYOF;MYOF	Body;Body
cg14600885	41.81 ± 4.66	48.19 ± 2.32	-6.38	0.87	0.07	0.37	5	150020473	MYOZ3;MYOZ3	TSS200;TSS200	S_Shelf
cg08116137	72.42 ± 3.70	79.15 ± 0.35	-6.73	0.91	0.03	0.28	2	73724161	NAT8;ALMS1P	TSS1500;TSS1500
cg21376120	62.45 ± 1.69	69.34 ± 4.47	-6.89	0.90	0.11	0.43	2	73723024	NAT8;NAT8	5'UTR;1stExon
cg01790530	68.37 ± 6.85	75.68 ± 1.06	-7.31	0.90	0.12	0.45	2	73783273	NAT8B	TSS1500
cg02105352	64.01 ± 4.39	69.59 ± 1.23	-5.58	0.92	0.08	0.39	2	73783400	NAT8B	TSS1500
cg03220447	49.88 ± 4.96	50.81 ± 5.57	-0.93	0.98	0.83	0.94	11	19701869	NAV2;NAV2;NAV2	Body;Body;Body
cg04039799	48.65 ± 3.42	46.30 ± 3.34	2.35	1.05	0.41	0.71	11	19702060	NAV2;NAV2;NAV2	Body;Body;Body
cg13728131	43.45 ± 6.97	49.12 ± 3.14	-5.68	0.88	0.21	0.55	11	19756209	NAV2;NAV2;NAV2	Body;Body;Body	S_Shore
cg21052766	57.48 ± 2.58	54.06 ± 4.77	3.42	1.06	0.34	0.66	11	20090865	NAV2;NAV2;NAV2;NAV2	Body;Body;Body;Body
cg13451127	25.97 ± 4.44	18.64 ± 10.51	7.33	1.39	0.34	0.66	3	47025807	NBEAL2	Body	Island
cg00680551	68.78 ± 2.95	76.02 ± 3.26	-7.24	0.90	0.04	0.31	8	103204771	NCALD;NCALD;NCALD;NCALD;NCALD;NCALD;NCALD	5'UTR;5'UTR;5'UTR;5'UTR;5'UTR;5'UTR;5'UTR	N_Shore
cg17081914	52.13 ± 6.26	48.97 ± 8.70	3.17	1.06	0.62	0.84	2	134042836	NCKAP5;NCKAP5	TSS1500;TSS1500
cg26385126	28.81 ± 6.27	30.08 ± 12.64	-1.27	0.96	0.98	0.99	12	123477974	NCOR2;NCOR2	Body;Body	S_Shore
cg11770323	61.62 ± 7.71	63.19 ± 16.85	-1.57	0.98	0.85	0.95	13	78964033	NDFIP2;NDFIP2	Body;Body
cg12710480	44.54 ± 8.95	50.45 ± 2.94	-5.91	0.88	0.29	0.62	20	31717877	NECAB3;NECAB3;C20orf134	Body;Body;TSS200	N_Shore
cg26034769	60.31 ± 8.49	68.70 ± 5.89	-8.39	0.88	0.19	0.53	18	53865668	NEDD4L;NEDD4L;NEDD4L;NEDD4L	1stExon;5'UTR;Body;Body	S_Shelf
cg05343811	67.16 ± 6.36	62.29 ± 7.91	4.87	1.08	0.42	0.72	14	74660649	NEK9	Body	N_Shelf
cg27084746	9.70 ± 3.18	4.97 ± 0.84	4.74	1.95	0.04	0.30	6	31939511	NEU1;SLC44A4	TSS1500;Body	S_Shore
cg12458003	64.15 ± 5.65	64.91 ± 5.33	-0.76	0.99	0.88	0.96	1	203227449	NFASC;NFASC;NFASC;NFASC	Body;Body;Body;Body
cg00568550	66.08 ± 8.09	53.18 ± 23.36	12.90	1.24	0.46	0.74	1	61556605	NFIA;NFIA;NFIA;NFIA	Body;Body;Body;Body
cg08037935	32.17 ± 6.00	35.78 ± 9.57	-3.61	0.90	0.63	0.84	1	61319928	NFIA;NFIA;NFIA;NFIA	Body;TSS1500;TSS1500;TSS200	N_Shore
cg16001865	60.97 ± 8.97	54.61 ± 4.05	6.35	1.12	0.28	0.61	1	61409310	NFIA;NFIA;NFIA;NFIA	Body;Body;Body;Body
cg04646674	69.46 ± 7.51	71.62 ± 4.83	-2.16	0.97	0.71	0.88	19	12974482	NFIX	Body	Island
cg06560379	69.38 ± 5.56	66.96 ± 12.18	2.42	1.04	0.80	0.93	6	44339283	NFKBIE	Body	N_Shore
cg00781047	58.92 ± 6.61	61.01 ± 7.63	-2.08	0.97	0.73	0.89	X	17563104	NHS;NHS	TSS1500;Body
cg10783294	57.64 ± 6.23	60.74 ± 3.82	-3.10	0.95	0.46	0.74	12	549929	NINJ2	Body	S_Shore
cg24804768	73.60 ± 2.22	76.57 ± 5.18	-2.97	0.96	0.43	0.72	12	625172	NINJ2	Body	S_Shelf
cg02094283	56.98 ± 3.16	55.03 ± 3.63	1.95	1.04	0.50	0.77	11	113670905	NNMT	TSS1500
cg09632136	72.35 ± 3.26	76.52 ± 3.87	-4.17	0.95	0.22	0.56	11	113670871	NNMT	TSS1500
cg17004104	30.40 ± 1.98	32.63 ± 9.07	-2.23	0.93	0.78	0.92	11	113670940	NNMT	TSS1500
cg18556822	79.76 ± 4.20	80.80 ± 7.57	-1.03	0.99	0.78	0.91	2	169367127	NOSTRIN;NOSTRIN;NOSTRIN;NOSTRIN	5'UTR;TSS1500;TSS1500;TSS1500
cg23968579	46.84 ± 5.12	56.77 ± 4.63	-9.94	0.82	0.05	0.32	1	5898477	NPHP4	Body
cg01213447	71.48 ± 4.16	73.65 ± 7.08	-2.17	0.97	0.63	0.84	15	94672580	NR2F2	Body	N_Shore
cg23734137	76.24 ± 5.35	78.39 ± 4.82	-2.16	0.97	0.60	0.83	15	94669118	NR2F2	TSS1500	S_Shore
cg13772742	72.43 ± 4.57	78.53 ± 4.49	-6.10	0.92	0.16	0.50	15	94679389	NR2F2;NR2F2;NR2F2;NR2F2	Body;Body;Body;Body	S_Shore
cg19731541	31.76 ± 5.21	43.11 ± 4.86	-11.35	0.74	0.03	0.29	2	206261589	NRP2;NRP2;NRP2;NRP2;NRP2;NRP2	Body;Body;Body;Body;Body;Body	S_Shelf
cg02654449	50.82 ± 6.02	58.46 ± 5.10	-7.63	0.87	0.13	0.46	16	27162286	NSMCE1	Body
cg05950943	68.35 ± 6.31	71.59 ± 3.02	-3.23	0.95	0.43	0.72	16	2460972	NTN3	TSS1500	N_Shore
cg01357370	57.94 ± 8.90	63.84 ± 1.49	-5.90	0.91	0.31	0.63	1	155085585	NTRK1;INSRR	Body;Body	Island
cg05647733	51.81 ± 4.76	57.55 ± 6.35	-5.73	0.90	0.27	0.60	12	104998452	NUAK1	Body
cg11318133	58.89 ± 6.11	73.92 ± 2.54	-15.04	0.80	0.01	0.20	12	111900651	OAS2;OAS2;OAS2	TSS200;TSS200;TSS200
cg00175901	44.92 ± 0.67	49.33 ± 4.26	-4.41	0.91	0.21	0.55	12	111900673	OAS2;OAS2;OAS2;OAS2;OAS2;OAS2	1stExon;5'UTR;5'UTR;1stExon;1stExon;5'UTR
cg22065526	34.23 ± 6.09	36.18 ± 6.39	-1.95	0.95	0.70	0.88	2	220145165	OBSL1;INHA	TSS1500;TSS200	S_Shore
cg13914893	42.18 ± 4.92	46.10 ± 2.43	-3.92	0.92	0.23	0.56	9	137120779	OLFM1;OLFM1	Body;Body	S_Shore
cg12160664	50.72 ± 6.74	60.24 ± 4.33	-9.52	0.84	0.07	0.38	1	114323376	OLFML3	TSS200
cg22706147	56.17 ± 9.36	59.41 ± 7.93	-3.24	0.95	0.65	0.85	19	50723356	OPA3	3'UTR	N_Shore
cg13547053	72.06 ± 7.83	74.24 ± 3.72	-2.18	0.97	0.73	0.89	2	178893110	OSBPL6;OSBPL6	TSS200;Body
cg07005444	41.01 ± 3.58	45.71 ± 4.40	-4.71	0.90	0.21	0.55	17	3767545	P2RX1	TSS1500
cg14527110	34.65 ± 3.80	38.87 ± 2.54	-4.21	0.89	0.14	0.48	5	131589191	P4HA2;P4HA2;P4HA2;P4HA2;P4HA2	5'UTR;5'UTR;5'UTR;5'UTR;5'UTR	N_Shore
cg25998794	70.16 ± 5.32	70.40 ± 4.46	-0.24	1.00	0.97	0.99	14	104854732	PACS2;PACS2	Body;Body	S_Shore
cg15721238	68.35 ± 5.10	69.11 ± 5.82	-0.76	0.99	0.86	0.95	3	198004805	PAK2	Body
cg14069287	39.16 ± 2.69	41.87 ± 5.53	-2.70	0.94	0.51	0.77	4	169868188	PALLD;PALLD;PALLD	Body;Body;Body
cg17826980	72.61 ± 3.95	75.91 ± 3.71	-3.30	0.96	0.32	0.65	1	175038297	PAPPA2	Body
cg23270841	73.64 ± 6.13	79.53 ± 2.48	-5.89	0.93	0.15	0.48	2	205237948	PARD3B;PARD3B;PARD3B	Body;Body;Body
cg11155784	36.26 ± 10.01	38.50 ± 8.00	-2.24	0.94	0.74	0.90	1	162838787	PBX1	Body
cg10707081	59.00 ± 6.22	66.24 ± 4.58	-7.24	0.89	0.14	0.47	13	66619698	PCDH9;PCDH9	Body;Body
cg07983363	67.87 ± 4.06	71.56 ± 2.09	-3.70	0.95	0.18	0.52	15	99809409	PCSK6;PCSK6;PCSK6;PCSK6;PCSK6;PCSK6;PCSK6;PCSK6	Body;Body;Body;Body;Body;Body;Body;Body
cg10453419	53.83 ± 2.25	59.70 ± 6.30	-5.87	0.90	0.25	0.58	15	99809083	PCSK6;PCSK6;PCSK6;PCSK6;PCSK6;PCSK6;PCSK6;PCSK6	Body;Body;Body;Body;Body;Body;Body;Body
cg14864167	76.80 ± 6.73	72.56 ± 2.04	4.24	1.06	0.30	0.63	8	66913736	PDE7A	Body	N_Shelf
cg03984009	65.79 ± 4.53	70.73 ± 5.70	-4.94	0.93	0.28	0.61	6	136214246	PDE7B	TSS1500
cg27306443	29.12 ± 5.86	25.79 ± 10.22	3.33	1.13	0.60	0.83	6	136214511	PDE7B	TSS200
cg23090824	48.46 ± 4.96	47.49 ± 7.84	0.97	1.02	0.86	0.95	6	136214778	PDE7B;PDE7B	1stExon;5'UTR
cg24283684	31.32 ± 6.15	36.29 ± 4.68	-4.96	0.86	0.27	0.60	6	136214640	PDE7B;PDE7B	1stExon;5'UTR
cg11714334	16.72 ± 5.60	14.82 ± 6.81	1.89	1.13	0.66	0.86	22	37968038	PDGFB;PDGFB	Body;TSS1500	N_Shore
cg00920139	76.92 ± 5.96	83.12 ± 2.09	-6.21	0.93	0.11	0.44	8	22511418	PDLIM2	3'UTR	N_Shore
cg06947286	73.53 ± 6.25	85.21 ± 1.50	-11.68	0.86	0.02	0.23	5	131624501	PDLIM4;PDLIM4	Body;Body	S_Shelf
cg15854394	67.68 ± 6.99	73.84 ± 3.92	-6.16	0.92	0.23	0.56	8	22825775	PEBP4	Body
cg01058932	64.83 ± 9.69	65.46 ± 7.17	-0.64	0.99	0.95	0.98	X	55038351	PFKFB1	TSS1500
cg04055835	77.40 ± 3.30	76.59 ± 4.56	0.81	1.01	0.83	0.94	1	199703724	PHLDA3	3'UTR	N_Shore
cg08639762	62.99 ± 4.68	61.44 ± 2.72	1.55	1.03	0.59	0.82	1	199703921	PHLDA3	3'UTR	N_Shore
cg23492779	69.34 ± 7.88	72.41 ± 10.34	-3.07	0.96	0.67	0.86	6	37036550	PI16	Body	N_Shore
cg14750778	61.26 ± 8.52	60.72 ± 12.88	0.54	1.01	0.96	0.99	17	23923555	PIGS	TSS1500	S_Shore
cg01239651	63.25 ± 3.77	72.45 ± 4.64	-9.20	0.87	0.07	0.36	5	67619354	PIK3R1;PIK3R1	Body;TSS1500	N_Shore
cg14858784	58.27 ± 7.06	57.81 ± 4.31	0.46	1.01	0.90	0.96	12	122145311	PITPNM2	5'UTR
cg26541218	77.80 ± 4.69	81.73 ± 5.85	-3.94	0.95	0.42	0.71	7	47792912	PKD1L1	Body
cg25353287	64.54 ± 3.16	69.40 ± 4.95	-4.86	0.93	0.23	0.57	2	42131171	PKDCC	Body
cg20992002	76.52 ± 3.78	73.73 ± 3.73	2.79	1.04	0.38	0.69	11	383328	PKP3	TSS1500	N_Shore
cg03080639	81.79 ± 4.48	85.43 ± 4.68	-3.64	0.96	0.35	0.66	15	40089671	PLA2G4E	1stExon
cg17652424	68.99 ± 1.26	70.35 ± 3.35	-1.35	0.98	0.55	0.80	22	36904064	PLA2G6;PLA2G6	5'UTR;5'UTR	N_Shelf
cg24806326	77.16 ± 7.52	81.22 ± 4.25	-4.06	0.95	0.48	0.75	17	40563114	PLCD3	Body	N_Shore
cg04847649	62.76 ± 6.39	54.01 ± 3.36	8.76	1.16	0.07	0.37	1	2396655	PLCH2	TSS1500	N_Shelf
cg05772532	54.17 ± 2.45	54.03 ± 1.54	0.14	1.00	0.93	0.98	1	2414871	PLCH2	Body
cg08655953	80.03 ± 5.75	78.57 ± 1.08	1.46	1.02	0.55	0.80	1	2415748	PLCH2	Body
cg09185998	54.12 ± 2.66	50.39 ± 2.77	3.73	1.07	0.14	0.47	1	2418796	PLCH2	Body
cg10716120	66.13 ± 2.62	56.96 ± 4.74	9.17	1.16	0.05	0.33	1	2396581	PLCH2	TSS1500	N_Shelf
cg15824094	79.19 ± 9.47	62.01 ± 2.92	17.18	1.28	0.04	0.30	1	2418865	PLCH2	Body
cg20066001	57.72 ± 3.94	49.78 ± 4.93	7.95	1.16	0.09	0.40	1	2396593	PLCH2	TSS1500	N_Shelf
cg23911852	54.91 ± 2.87	49.92 ± 6.38	4.99	1.10	0.31	0.63	1	2399713	PLCH2	Body	Island
cg24295985	58.83 ± 3.72	56.69 ± 3.05	2.15	1.04	0.44	0.73	1	2421245	PLCH2	Body	N_Shelf
cg24516259	68.91 ± 6.43	54.44 ± 1.64	14.46	1.27	0.02	0.25	1	2418724	PLCH2	Body
cg16001422	66.71 ± 5.56	67.71 ± 8.70	-0.99	0.99	0.85	0.94	8	145094830	PLEC1;PLEC1;PLEC1;PLEC1	Body;Body;Body;Body	N_Shore
cg24581462	48.85 ± 7.25	48.08 ± 13.24	0.77	1.02	0.92	0.97	8	38878784	PLEKHA2	5'UTR	S_Shore
cg06339706	79.74 ± 5.07	76.27 ± 7.88	3.47	1.05	0.59	0.82	19	54063097	PLEKHA4;PLEKHA4	5'UTR;5'UTR
cg10800483	79.18 ± 6.16	79.47 ± 6.35	-0.28	1.00	0.96	0.99	X	114704593	PLS3	5'UTR	S_Shelf
cg11824101	59.15 ± 7.41	59.26 ± 9.73	-0.11	1.00	0.99	1.00	X	114700904	PLS3	TSS1500	N_Shore
cg17552116	70.85 ± 4.65	72.37 ± 4.44	-1.53	0.98	0.68	0.87	3	128204203	PLXNA1	Body
cg22364465	41.52 ± 5.31	43.88 ± 4.47	-2.36	0.95	0.55	0.80	1	206419377	PLXNA2	Body
cg17939585	78.72 ± 3.87	82.22 ± 3.47	-3.50	0.96	0.28	0.61	22	49089612	PLXNB2	TSS1500	S_Shore
cg19553402	64.68 ± 4.20	67.34 ± 2.56	-2.66	0.96	0.35	0.67	22	49089586	PLXNB2	TSS1500	S_Shore
cg22712983	69.20 ± 12.06	72.06 ± 8.47	-2.87	0.96	0.78	0.91	2	218895618	PNKD;PNKD	TSS1500;Body	N_Shore
cg08814020	79.85 ± 4.02	72.89 ± 4.22	6.96	1.10	0.08	0.39	2	86143016	POLR1A	Body
cg06857473	63.28 ± 6.35	72.43 ± 1.96	-9.15	0.87	0.06	0.34	14	76850207	POMT2	Body
cg12011977	40.47 ± 5.70	36.43 ± 7.72	4.04	1.11	0.49	0.76	10	122205725	PPAPDC1A	TSS1500	N_Shore
cg18604199	51.30 ± 8.78	54.04 ± 9.88	-2.74	0.95	0.72	0.89	5	149092128	PPARGC1B	Body	S_Shore
cg20811607	61.10 ± 5.28	60.61 ± 6.31	0.49	1.01	0.92	0.97	6	109867524	PPIL6;PPIL6;SMPD2	Body;Body;TSS1500	N_Shore
cg15988887	52.69 ± 6.62	52.23 ± 3.51	0.46	1.01	0.91	0.97	12	109666476	PPP1CC	TSS1500	S_Shore
cg21698310	71.31 ± 5.69	72.22 ± 2.92	-0.92	0.99	0.84	0.94	17	45579717	PPP1R9B	Body	N_Shore
cg17904575	55.56 ± 6.86	66.08 ± 4.09	-10.52	0.84	0.05	0.33	14	101360123	PPP2R5C;PPP2R5C;PPP2R5C;PPP2R5C;PPP2R5C	Body;Body;Body;Body;Body
cg07340894	70.96 ± 5.36	82.03 ± 1.86	-11.07	0.87	0.01	0.23	8	8276184	PRAGMIN	Body
cg24793124	64.87 ± 4.89	65.31 ± 7.82	-0.44	0.99	0.92	0.97	6	106652767	PRDM1;PRDM1	Body;TSS1500
cg01261194	62.93 ± 6.78	63.55 ± 3.48	-0.62	0.99	0.92	0.97	1	3329984	PRDM16;PRDM16	Body;Body	N_Shore
cg08739115	56.25 ± 5.46	56.26 ± 7.90	-0.01	1.00	1.00	1.00	1	3129510	PRDM16;PRDM16	Body;Body
cg09845604	66.69 ± 6.41	78.62 ± 6.61	-11.93	0.85	0.10	0.41	1	3219781	PRDM16;PRDM16	Body;Body
cg11946666	66.35 ± 9.90	74.30 ± 4.22	-7.95	0.89	0.27	0.60	1	3237455	PRDM16;PRDM16	Body;Body
cg15619820	74.22 ± 6.56	82.18 ± 11.91	-7.95	0.90	0.34	0.66	1	3123623	PRDM16;PRDM16	Body;Body
cg16394551	61.19 ± 8.32	71.75 ± 7.42	-10.56	0.85	0.14	0.48	1	3220217	PRDM16;PRDM16	Body;Body
cg17489690	67.66 ± 6.83	69.45 ± 3.23	-1.78	0.97	0.73	0.89	1	3126193	PRDM16;PRDM16	Body;Body
cg08765100	75.48 ± 4.23	82.29 ± 2.62	-6.80	0.92	0.05	0.32	3	64186699	PRICKLE2	TSS1500
cg18450254	80.70 ± 4.28	87.33 ± 2.55	-6.63	0.92	0.05	0.33	3	64175045	PRICKLE2	5'UTR
cg22083047	76.82 ± 1.51	83.73 ± 5.17	-6.91	0.92	0.15	0.48	3	64186504	PRICKLE2	TSS1500
cg01577114	46.92 ± 4.57	52.87 ± 5.70	-5.95	0.89	0.21	0.55	14	60976036	PRKCH	Body
cg19859698	76.11 ± 5.19	83.84 ± 3.92	-7.73	0.91	0.07	0.38	14	60892360	PRKCH	Body
cg04913250	74.87 ± 4.25	80.93 ± 3.92	-6.06	0.93	0.12	0.44	10	52730821	PRKG1;PRKG1	Body;Body
cg25601949	57.91 ± 14.60	68.76 ± 13.79	-10.85	0.84	0.37	0.68	X	3640407	PRKX	Body	Island
cg21008969	74.15 ± 5.52	78.86 ± 3.43	-4.71	0.94	0.24	0.57	12	3550858	PRMT8	Body
cg00887755	62.02 ± 6.18	65.74 ± 4.26	-3.72	0.94	0.41	0.71	2	68725200	PROKR1	TSS1500	S_Shore
cg21544931	50.47 ± 6.89	56.52 ± 2.50	-6.05	0.89	0.18	0.52	11	36431320	PRR5L;PRR5L;PRR5L;PRR5L	Body;Body;Body;Body
cg26451547	49.97 ± 6.63	55.86 ± 6.64	-5.89	0.89	0.31	0.63	11	36354172	PRR5L;PRR5L;PRR5L;PRR5L;PRR5L	5'UTR;5'UTR;1stExon;5'UTR;1stExon	N_Shore
cg12082271	77.89 ± 1.89	82.06 ± 4.56	-4.18	0.95	0.28	0.61	8	18585836	PSD3;PSD3	Body;Body
cg22276811	68.54 ± 4.02	73.24 ± 9.06	-4.70	0.94	0.45	0.74	8	18585907	PSD3;PSD3	Body;Body
cg26118821	60.08 ± 0.67	65.16 ± 5.82	-5.08	0.92	0.27	0.60	8	18585809	PSD3;PSD3	Body;Body
cg06136702	61.76 ± 7.51	73.58 ± 6.18	-11.83	0.84	0.08	0.39	6	31190610	PSORS1C1;PSORS1C1	1stExon;5'UTR
cg15684702	52.85 ± 5.54	55.99 ± 6.02	-3.13	0.94	0.52	0.78	1	45070032	PTCH2;PTCH2	Body;Body
cg15681255	68.93 ± 4.84	71.83 ± 8.72	-2.90	0.96	0.61	0.83	8	27248058	PTK2B;PTK2B;PTK2B;PTK2B	5'UTR;5'UTR;5'UTR;5'UTR
cg04626878	70.55 ± 2.10	68.72 ± 3.91	1.83	1.03	0.53	0.79	20	61639253	PTK6	TSS200	S_Shore
cg12983285	76.36 ± 2.40	74.95 ± 3.74	1.42	1.02	0.61	0.83	20	61639238	PTK6	TSS200	S_Shore
cg13520525	81.70 ± 1.94	78.47 ± 8.54	3.22	1.04	0.65	0.85	20	61638907	PTK6	1stExon	Island
cg14010720	79.26 ± 5.22	74.86 ± 14.95	4.40	1.06	0.73	0.89	20	61639322	PTK6	TSS200	S_Shore
cg17474524	72.68 ± 3.88	70.54 ± 3.96	2.14	1.03	0.51	0.77	20	61639275	PTK6	TSS200	S_Shore
cg21578195	75.77 ± 3.33	72.57 ± 5.62	3.20	1.04	0.45	0.74	20	61639171	PTK6	TSS200	S_Shore
cg25143652	80.12 ± 4.23	76.26 ± 5.42	3.87	1.05	0.38	0.69	20	61639114	PTK6;PTK6	1stExon;5'UTR	Island
cg23646614	55.98 ± 6.86	58.40 ± 2.51	-2.42	0.96	0.57	0.81	11	48039676	PTPRJ;PTPRJ	Body;Body
cg01329577	40.52 ± 2.51	55.69 ± 10.17	-15.17	0.73	0.12	0.44	7	157391304	PTPRN2;PTPRN2;PTPRN2	Body;Body;Body	S_Shelf
cg06242102	65.27 ± 4.90	70.33 ± 6.83	-5.06	0.93	0.34	0.66	7	157253771	PTPRN2;PTPRN2;PTPRN2	Body;Body;Body	Island
cg09247695	62.09 ± 5.67	69.14 ± 8.71	-7.05	0.90	0.32	0.64	7	157337034	PTPRN2;PTPRN2;PTPRN2	Body;Body;Body	N_Shelf
cg14832998	60.17 ± 4.51	71.38 ± 3.87	-11.21	0.84	0.02	0.26	7	157223717	PTPRN2;PTPRN2;PTPRN2	Body;Body;Body
cg15298059	56.13 ± 7.51	65.27 ± 1.98	-9.14	0.86	0.09	0.40	7	157360902	PTPRN2;PTPRN2;PTPRN2	Body;Body;Body	N_Shore
cg15572489	72.10 ± 6.03	79.17 ± 3.34	-7.07	0.91	0.11	0.43	7	157173852	PTPRN2;PTPRN2;PTPRN2	Body;Body;Body	Island
cg16561057	54.93 ± 6.86	66.32 ± 2.18	-11.39	0.83	0.04	0.30	7	157337316	PTPRN2;PTPRN2;PTPRN2	Body;Body;Body	N_Shelf
cg16964025	65.03 ± 7.08	65.86 ± 3.22	-0.83	0.99	0.88	0.96	7	157174976	PTPRN2;PTPRN2;PTPRN2	Body;Body;Body	Island
cg17322774	72.41 ± 4.33	75.74 ± 4.58	-3.33	0.96	0.40	0.70	7	157917578	PTPRN2;PTPRN2;PTPRN2	Body;Body;Body
cg17764549	67.45 ± 6.43	77.23 ± 3.84	-9.78	0.87	0.05	0.34	7	157980668	PTPRN2;PTPRN2;PTPRN2	Body;Body;Body
cg18327157	69.12 ± 6.36	71.94 ± 1.73	-2.82	0.96	0.48	0.76	7	157179479	PTPRN2;PTPRN2;PTPRN2	Body;Body;Body	Island
cg25449441	69.59 ± 6.01	82.57 ± 3.55	-12.98	0.84	0.02	0.23	7	157337232	PTPRN2;PTPRN2;PTPRN2	Body;Body;Body	N_Shelf
cg22434923	64.16 ± 7.79	67.15 ± 15.16	-2.99	0.96	0.72	0.89	21	45114349	PTTG1IP	Body	N_Shelf
cg11307565	53.26 ± 5.70	55.41 ± 3.26	-2.15	0.96	0.57	0.81	12	119185548	PXN;PXN	Body;Body	N_Shore
cg08397758	57.21 ± 9.21	62.41 ± 2.79	-5.19	0.92	0.38	0.68	10	100164843	PYROXD2	1stExon
cg13625816	67.92 ± 7.86	53.74 ± 5.73	14.18	1.26	0.04	0.32	8	37874318	RAB11FIP1;RAB11FIP1	Body;Body	N_Shore
cg03363565	66.31 ± 8.26	70.52 ± 5.16	-4.21	0.94	0.47	0.75	16	414529	RAB11FIP3	TSS1500	N_Shore
cg09555736	78.95 ± 6.15	84.13 ± 3.15	-5.17	0.94	0.24	0.57	16	414272	RAB11FIP3	TSS1500	N_Shore
cg00651016	70.56 ± 7.41	78.20 ± 1.66	-7.64	0.90	0.12	0.45	16	492755	RAB11FIP3;RAB11FIP3	Body;Body
cg02747950	82.12 ± 1.94	86.28 ± 1.97	-4.16	0.95	0.06	0.35	15	61313936	RAB8B	Body
cg12546785	70.63 ± 6.14	72.88 ± 5.33	-2.25	0.97	0.65	0.85	17	17555914	RAI1	5'UTR
cg22900476	80.54 ± 3.36	87.11 ± 1.99	-6.58	0.92	0.02	0.26	2	173356191	RAPGEF4	Body
cg03982787	57.61 ± 4.40	59.26 ± 6.16	-1.66	0.97	0.71	0.88	17	35722136	RARA	5'UTR
cg08005460	25.62 ± 2.31	34.63 ± 2.62	-9.01	0.74	0.01	0.20	17	35726908	RARA;RARA;RARA	TSS1500;5'UTR;TSS1500	N_Shore
cg19314352	31.76 ± 1.89	38.02 ± 4.54	-6.26	0.84	0.12	0.44	17	35754923	RARA;RARA;RARA;RARA	Body;Body;Body;Body	Island
cg13940444	71.08 ± 3.78	75.87 ± 2.31	-4.79	0.94	0.09	0.41	12	51903649	RARG	Body	S_Shelf
cg27364319	35.12 ± 5.12	39.69 ± 2.47	-4.57	0.88	0.18	0.52	12	51913104	RARG	TSS1500	S_Shore
cg04999352	71.10 ± 2.14	72.53 ± 1.53	-1.43	0.98	0.36	0.67	11	63061190	RARRES3	Body
cg17330048	65.19 ± 3.43	68.61 ± 7.48	-3.42	0.95	0.50	0.77	5	80293078	RASGRF2	Body	S_Shore
cg04144533	60.96 ± 6.22	59.65 ± 5.09	1.31	1.02	0.76	0.91	1	204748606	RASSF5;RASSF5	Body;Body	S_Shore
cg05960677	46.05 ± 6.37	52.92 ± 7.71	-6.87	0.87	0.28	0.61	2	151825609	RBM43	Body	N_Shore
cg18707191	35.61 ± 6.16	38.03 ± 10.60	-2.41	0.94	0.77	0.91	3	140736528	RBP1;RBP1;RBP1	Body;Body;Body	N_Shelf
cg05056497	50.21 ± 6.09	45.52 ± 12.28	4.69	1.10	0.58	0.82	21	34821318	RCAN1;RCAN1;RCAN1	5'UTR;Body;TSS200
cg15854001	80.03 ± 4.43	76.27 ± 9.82	3.75	1.05	0.62	0.84	2	86414211	REEP1;REEP1;REEP1;REEP1	Body;Body;Body;Body	N_Shelf
cg16874347	67.16 ± 6.45	69.37 ± 2.93	-2.21	0.97	0.63	0.84	2	86303727	REEP1;REEP1;REEP1;REEP1	Body;Body;Body;Body
cg19205533	40.93 ± 5.36	47.19 ± 3.58	-6.26	0.87	0.12	0.45	12	15265254	RERG	5'UTR	Island
cg01336231	68.01 ± 5.71	77.68 ± 0.83	-9.67	0.88	0.03	0.29	3	16498051	RFTN1	Body
cg02451516	43.29 ± 3.96	40.64 ± 15.06	2.65	1.07	0.75	0.90	16	73214648	RFWD3	3'UTR
cg18515872	79.60 ± 2.61	80.52 ± 5.96	-0.92	0.99	0.76	0.90	14	72013214	RGS6	Body
cg06603923	44.42 ± 7.42	46.87 ± 4.86	-2.45	0.95	0.62	0.84	7	150848894	RHEB	TSS1500	S_Shore
cg25432336	73.57 ± 5.22	77.08 ± 6.75	-3.51	0.95	0.47	0.75	2	20512061	RHOB;RHOB	1stExon;3'UTR	S_Shore
cg17466952	63.32 ± 5.33	55.78 ± 4.98	7.54	1.14	0.11	0.44	8	22900341	RHOBTB2	TSS1500
cg25882887	55.10 ± 6.73	44.89 ± 2.75	10.21	1.23	0.05	0.33	8	22900319	RHOBTB2	TSS1500
cg14283328	56.32 ± 5.75	58.17 ± 4.23	-1.86	0.97	0.65	0.85	11	66580163	RHOD	TSS1500	N_Shore
cg14750367	59.13 ± 7.22	60.44 ± 5.70	-1.32	0.98	0.82	0.93	8	105326403	RIMS2;RIMS2	Body;Body
cg03782043	48.69 ± 7.94	53.35 ± 3.06	-4.66	0.91	0.35	0.66	6	30152185	RNF39;RNF39	TSS1500;TSS1500	S_Shore
cg04467589	67.98 ± 4.56	66.15 ± 2.90	1.83	1.03	0.53	0.79	6	30152084	RNF39;RNF39	TSS1500;TSS1500	S_Shore
cg23425533	48.61 ± 7.64	48.20 ± 7.69	0.41	1.01	0.94	0.98	5	80564943	RNU5E;RNU5D;CKMT2;CKMT2;CKMT2;CKMT2;CKMT2;CKMT2	Body;Body;1stExon;5'UTR;1stExon;5'UTR;5'UTR;1stExon
cg04885825	71.94 ± 6.90	73.39 ± 4.38	-1.45	0.98	0.79	0.92	1	64311111	ROR1;ROR1	Body;Body
cg13300480	66.06 ± 3.86	69.03 ± 7.27	-2.96	0.96	0.56	0.80	1	64258284	ROR1;ROR1	Body;Body
cg27167601	25.11 ± 6.69	32.21 ± 4.26	-7.09	0.78	0.14	0.48	15	59309215	RORA	TSS1500	S_Shore
cg17280408	72.94 ± 4.61	75.95 ± 3.33	-3.01	0.96	0.38	0.69	12	111759353	RPH3A;RPH3A	Body;Body
cg05955436	38.96 ± 8.16	36.83 ± 6.39	2.13	1.06	0.74	0.90	20	17608838	RRBP1;RRBP1	5'UTR;5'UTR	N_Shore
cg04212846	55.18 ± 2.47	66.25 ± 5.26	-11.06	0.83	0.06	0.35	21	35089878	RUNX1;RUNX1	Body;Body	S_Shelf
cg19791221	65.88 ± 3.14	73.85 ± 5.00	-7.97	0.89	0.10	0.42	21	35090158	RUNX1;RUNX1	Body;Body	S_Shelf
cg25439479	58.28 ± 4.70	67.77 ± 6.89	-9.49	0.86	0.13	0.46	8	93040738	RUNX1T1;RUNX1T1;RUNX1T1;RUNX1T1	3'UTR;3'UTR;3'UTR;3'UTR
cg08476055	73.31 ± 4.65	76.94 ± 1.60	-3.63	0.95	0.25	0.58	6	45580777	RUNX2;RUNX2;RUNX2	Body;Body;Body
cg13692543	75.91 ± 5.86	83.16 ± 3.68	-7.24	0.91	0.11	0.43	9	35500933	RUSC2	5'UTR
cg13595495	43.80 ± 6.05	46.70 ± 1.23	-2.90	0.94	0.41	0.71	9	136419233	RXRA	Body
cg15104031	67.86 ± 8.42	74.53 ± 6.10	-6.67	0.91	0.31	0.63	1	151856152	S100A14	TSS1500
cg08105396	37.36 ± 2.24	43.60 ± 15.93	-6.25	0.86	0.60	0.83	1	151805682	S100A2	TSS1500
cg19907725	76.66 ± 7.49	81.11 ± 3.95	-4.46	0.95	0.43	0.73	1	151806021	S100A2	TSS1500
cg21196487	45.52 ± 4.88	52.90 ± 5.47	-7.38	0.86	0.14	0.47	1	151805588	S100A2	TSS1500
cg22700686	76.11 ± 5.08	81.49 ± 4.05	-5.38	0.93	0.18	0.52	1	151805388	S100A2	TSS1500
cg03361776	47.00 ± 9.33	51.52 ± 5.36	-4.52	0.91	0.46	0.74	13	22899967	SACS	5'UTR
cg19389370	82.96 ± 3.47	87.02 ± 1.63	-4.07	0.95	0.08	0.39	11	10118060	SBF2	Body
cg21374307	50.90 ± 7.15	64.75 ± 9.26	-13.85	0.79	0.12	0.45	3	161030233	SCHIP1	Body
cg24513571	84.35 ± 3.40	86.21 ± 3.14	-1.86	0.98	0.52	0.78	12	6356859	SCNN1A	TSS200
cg10294363	78.35 ± 4.79	79.77 ± 5.42	-1.42	0.98	0.73	0.89	12	6350453	SCNN1A;SCNN1A;SCNN1A	Body;Body;Body
cg26215727	61.34 ± 7.23	67.15 ± 3.09	-5.81	0.91	0.24	0.57	12	6355798	SCNN1A;SCNN1A;SCNN1A	Body;TSS1500;TSS1500
cg23245485	70.49 ± 9.03	72.34 ± 2.57	-1.85	0.97	0.84	0.94	12	6354480	SCNN1A;SCNN1A;SCNN1A;SCNN1A	5'UTR;Body;1stExon;5'UTR
cg04428163	19.00 ± 4.21	8.62 ± 3.16	10.39	2.21	0.03	0.28	20	1242021	SDCBP2;SDCBP2	1stExon;Body	Island
cg00647232	71.95 ± 4.53	73.24 ± 12.71	-1.29	0.98	0.78	0.92	1	176205031	SEC16B	5'UTR
cg00922200	76.40 ± 7.00	76.01 ± 3.18	0.39	1.01	0.84	0.94	7	83580169	SEMA3A	Body
cg05047401	13.48 ± 6.41	8.29 ± 5.32	5.20	1.63	0.28	0.61	1	154397837	SEMA4A	Body
cg13619387	77.66 ± 5.89	79.36 ± 5.07	-1.70	0.98	0.73	0.89	9	91240133	SEMA4D;SEMA4D	5'UTR;5'UTR
cg03702236	42.19 ± 8.66	46.57 ± 4.25	-4.38	0.91	0.41	0.71	5	9599755	SEMA5A	TSS1500	S_Shore
cg19389001	30.94 ± 7.16	22.56 ± 6.07	8.38	1.37	0.17	0.50	3	124123468	SEMA5B	Body	Island
cg26105015	32.81 ± 2.35	35.46 ± 5.32	-2.65	0.93	0.49	0.76	3	124227789	SEMA5B	5'UTR	N_Shore
cg23528910	73.47 ± 1.47	72.47 ± 7.64	1.00	1.01	0.92	0.97	5	115899775	SEMA6A	5'UTR
cg03568017	55.80 ± 6.80	66.38 ± 6.11	-10.58	0.84	0.10	0.41	17	72827098	SEPT9;SEPT9;SEPT9	5'UTR;TSS200;Body
cg06181064	77.74 ± 1.80	80.30 ± 6.13	-2.56	0.97	0.49	0.76	17	72862561	SEPT9;SEPT9;SEPT9	5'UTR;Body;Body
cg23716141	74.92 ± 3.13	83.67 ± 7.15	-8.75	0.90	0.17	0.50	17	72872072	SEPT9;SEPT9;SEPT9	5'UTR;Body;Body
cg19654743	74.52 ± 6.44	82.17 ± 2.53	-7.64	0.91	0.09	0.40	17	72958187	SEPT9;SEPT9;SEPT9;SEPT9;SEPT9;SEPT9	TSS200;Body;Body;Body;Body;Body	N_Shore
cg20772590	76.64 ± 6.45	81.66 ± 4.77	-5.02	0.94	0.33	0.65	17	72958026	SEPT9;SEPT9;SEPT9;SEPT9;SEPT9;SEPT9	TSS200;Body;Body;Body;Body;Body	N_Shore
cg21204860	67.53 ± 5.02	71.53 ± 3.04	-4.00	0.94	0.26	0.59	17	72958160	SEPT9;SEPT9;SEPT9;SEPT9;SEPT9;SEPT9	TSS200;Body;Body;Body;Body;Body	N_Shore
cg10524915	37.63 ± 6.91	46.92 ± 4.72	-9.28	0.80	0.09	0.40	14	93926799	SERPINA1;SERPINA1;SERPINA1;SERPINA1;SERPINA1;SERPINA1;SERPINA1;SERPINA1;SERPINA1;SERPINA1	TSS200;TSS200;TSS200;TSS200;TSS200;TSS200;TSS200;TSS200;TSS200;TSS200
cg24621042	68.90 ± 5.99	70.20 ± 4.54	-1.30	0.98	0.78	0.92	14	93927028	SERPINA1;SERPINA1;SERPINA1;SERPINA1;SERPINA1;SERPINA1;SERPINA1;SERPINA1;SERPINA1;SERPINA1	TSS1500;TSS1500;TSS1500;TSS1500;TSS1500;TSS1500;TSS1500;TSS1500;TSS1500;TSS1500
cg02181506	45.60 ± 6.87	50.62 ± 2.48	-5.02	0.90	0.25	0.58	14	93926737	SERPINA1;SERPINA1;SERPINA1;SERPINA1;SERPINA1;SERPINA1;SERPINA1;SERPINA1;SERPINA1;SERPINA1;SERPINA1;SERPINA1;SERPINA1;SERPINA1;SERPINA1;SERPINA1;SERPINA1;SERPINA1;SERPINA1;SERPINA1	1stExon;5'UTR;1stExon;1stExon;5'UTR;5'UTR;1stExon;5'UTR;1stExon;5'UTR;5'UTR;5'UTR;1stExon;5'UTR;1stExon;1stExon;1stExon;1stExon;5'UTR;5'UTR
cg20438404	29.06 ± 6.30	34.26 ± 5.24	-5.20	0.85	0.27	0.60	7	100556912	SERPINE1;SERPINE1	TSS200;TSS200
cg00514407	39.36 ± 7.17	40.04 ± 2.86	-0.68	0.98	0.85	0.94	2	224612870	SERPINE2;SERPINE2;SERPINE2	TSS1500;TSS1500;TSS1500	Island
cg08698159	78.26 ± 5.08	78.87 ± 6.95	-0.61	0.99	0.88	0.96	17	24318869	SEZ6;SEZ6	Body;Body
cg04651042	32.23 ± 5.04	33.80 ± 3.96	-1.57	0.95	0.65	0.85	7	37923465	SFRP4	TSS1500	S_Shore
cg15428620	66.57 ± 2.71	73.43 ± 4.54	-6.86	0.91	0.12	0.44	10	102782825	SFXN3	Body	S_Shore
cg20590797	60.25 ± 5.25	61.39 ± 6.12	-1.13	0.98	0.81	0.93	17	45608121	SGCA;SGCA	3'UTR;3'UTR
cg14905466	50.87 ± 5.19	55.88 ± 9.66	-5.01	0.91	0.47	0.75	6	134540836	SGK1;SGK1	TSS200;Body	S_Shore
cg00345314	52.47 ± 6.78	57.23 ± 13.56	-4.76	0.92	0.61	0.83	8	67786948	SGK3	TSS1500	N_Shore
cg02921887	40.80 ± 8.19	51.57 ± 9.11	-10.78	0.79	0.18	0.51	3	20201998	SGOL1;SGOL1;SGOL1;SGOL1;SGOL1;SGOL1	5'UTR;5'UTR;5'UTR;5'UTR;5'UTR;5'UTR	N_Shore
cg04951797	73.35 ± 6.34	80.20 ± 2.38	-6.85	0.91	0.11	0.43	3	20201968	SGOL1;SGOL1;SGOL1;SGOL1;SGOL1;SGOL1	5'UTR;5'UTR;5'UTR;5'UTR;5'UTR;5'UTR	N_Shore
cg08418670	88.40 ± 0.93	90.99 ± 6.44	-2.59	0.97	0.41	0.71	19	4325567	SH3GL1	Body	S_Shelf
cg07168060	73.58 ± 5.27	79.63 ± 1.56	-6.05	0.92	0.11	0.43	10	105593012	SH3PXD2A	Body
cg01642901	76.42 ± 4.81	78.06 ± 2.52	-1.64	0.98	0.65	0.85	4	170426587	SH3RF1	Body	N_Shore
cg16793173	86.49 ± 3.99	86.73 ± 4.02	-0.24	1.00	0.95	0.98	4	170409784	SH3RF1	Body
cg20277282	82.44 ± 3.20	70.08 ± 17.36	12.36	1.18	0.46	0.74	4	8280953	SH3TC1	Body
cg26474043	72.10 ± 5.62	81.75 ± 5.03	-9.65	0.88	0.09	0.41	5	148423050	SH3TC2	TSS200
cg18720486	49.67 ± 9.10	62.89 ± 7.29	-13.21	0.79	0.09	0.40	3	72953528	SHQ1	Body
cg09640555	63.15 ± 8.17	67.27 ± 6.09	-4.12	0.94	0.50	0.77	4	77625797	SHROOM3	Body
cg22115994	66.13 ± 4.43	69.00 ± 8.61	-2.87	0.96	0.61	0.83	21	43659129	SIK1	3'UTR	N_Shelf
cg14841929	37.24 ± 5.08	42.11 ± 0.57	-4.87	0.88	0.15	0.49	5	138542188	SIL1;SIL1	5'UTR;5'UTR
cg00366850	67.93 ± 4.53	78.09 ± 5.38	-10.16	0.87	0.09	0.40	2	45085921	SIX2	3'UTR	Island
cg02711647	26.26 ± 4.81	30.41 ± 5.58	-4.16	0.86	0.36	0.68	2	45091193	SIX2	TSS1500	Island
cg02893453	63.91 ± 6.32	72.34 ± 3.54	-8.44	0.88	0.08	0.39	2	45086392	SIX2	3'UTR	S_Shore
cg17272224	53.33 ± 7.31	56.66 ± 3.12	-3.33	0.94	0.47	0.75	2	45091389	SIX2	TSS1500	S_Shore
cg20318845	62.76 ± 6.23	64.29 ± 3.17	-1.53	0.98	0.73	0.89	2	45091285	SIX2	TSS1500	Island
cg24887265	57.61 ± 4.10	65.30 ± 4.92	-7.70	0.88	0.10	0.41	2	45087032	SIX2	Body	N_Shore
cg02058628	46.39 ± 2.39	49.13 ± 8.11	-2.74	0.94	0.62	0.84	1	2154402	SKI	Body	S_Shelf
cg07114422	29.97 ± 8.15	29.55 ± 8.99	0.42	1.01	0.95	0.98	1	2173298	SKI	Body
cg10397932	71.41 ± 6.35	77.54 ± 6.23	-6.13	0.92	0.29	0.62	1	2156015	SKI	Body
cg17165158	91.27 ± 4.38	96.23 ± 2.02	-4.95	0.95	0.09	0.40	1	2172472	SKI	Body
cg21775570	29.45 ± 7.32	35.89 ± 1.01	-6.44	0.82	0.19	0.53	1	2161694	SKI	Body
cg18860310	62.82 ± 4.26	70.58 ± 1.37	-7.75	0.89	0.02	0.26	4	87971528	SLC10A6	Body
cg02349468	77.91 ± 5.82	85.38 ± 6.24	-7.47	0.91	0.19	0.52	5	1146661	SLC12A7	Body	Island
cg20373747	65.65 ± 5.42	71.04 ± 4.53	-5.40	0.92	0.22	0.56	6	26038922	SLC17A2	TSS200
cg20809470	31.72 ± 4.36	35.81 ± 4.35	-4.09	0.89	0.27	0.60	11	22321413	SLC17A6	Body	S_Shore
cg22441882	27.05 ± 3.89	33.72 ± 4.87	-6.67	0.80	0.12	0.45	8	20084934	SLC18A1;SLC18A1;SLC18A1;SLC18A1;SLC18A1;SLC18A1;SLC18A1;SLC18A1	1stExon;5'UTR;5'UTR;1stExon;1stExon;5'UTR;5'UTR;1stExon
cg00498305	47.57 ± 7.04	53.78 ± 4.60	-6.21	0.88	0.22	0.56	10	118990226	SLC18A2	TSS1500	N_Shore
cg03894284	67.40 ± 7.05	67.34 ± 2.68	0.06	1.00	0.93	0.98	2	228290317	SLC19A3	5'UTR	N_Shore
cg03359362	73.43 ± 7.55	73.39 ± 8.45	0.04	1.00	1.00	1.00	19	51981451	SLC1A5;SLC1A5;SLC1A5	TSS1500;Body;5'UTR	N_Shore
cg25607249	71.62 ± 11.06	72.27 ± 11.49	-0.65	0.99	0.95	0.98	19	51979879	SLC1A5;SLC1A5;SLC1A5;SLC1A5	1stExon;5'UTR;Body;5'UTR	N_Shelf
cg13466809	76.02 ± 6.42	80.05 ± 4.04	-4.03	0.95	0.42	0.72	6	160462934	SLC22A1;SLC22A1;SLC22A1;SLC22A1	1stExon;5'UTR;1stExon;5'UTR
cg04470557	67.36 ± 7.43	73.31 ± 2.57	-5.95	0.92	0.23	0.57	5	131658894	SLC22A4	Body	S_Shore
cg03990905	36.81 ± 6.24	38.52 ± 3.35	-1.71	0.96	0.64	0.85	6	43373597	SLC22A7;SLC22A7	TSS1500;TSS1500
cg15572436	65.95 ± 7.96	69.70 ± 1.27	-3.75	0.95	0.48	0.75	11	62523745	SLC22A8	Body
cg21498475	68.45 ± 4.48	71.62 ± 5.36	-3.17	0.96	0.46	0.74	12	112221852	SLC24A6	3'UTR
cg11480762	83.80 ± 4.10	86.80 ± 3.73	-3.00	0.97	0.38	0.69	10	72773401	SLC29A3	Body
cg14678680	81.40 ± 1.93	84.23 ± 1.87	-2.83	0.97	0.13	0.46	12	38555057	SLC2A13	Body
cg08794544	31.53 ± 7.96	38.74 ± 1.46	-7.21	0.81	0.16	0.49	11	45782094	SLC35C1;SLC35C1;SLC35C1	TSS200;TSS1500;TSS200	N_Shore
cg16434331	63.94 ± 6.00	81.39 ± 1.77	-17.45	0.79	0.00	0.18	17	68224135	SLC39A11;SLC39A11	Body;Body
cg02192965	77.77 ± 6.51	85.82 ± 5.08	-8.05	0.91	0.15	0.49	2	44356244	SLC3A1	1stExon
cg03217954	73.00 ± 7.28	82.44 ± 6.49	-9.43	0.89	0.14	0.48	2	44356481	SLC3A1	1stExon
cg10717869	27.20 ± 5.81	31.78 ± 4.46	-4.57	0.86	0.28	0.61	1	204047535	SLC41A1	5'UTR	N_Shore
cg23547429	25.39 ± 4.63	31.18 ± 2.21	-5.79	0.81	0.08	0.39	11	56951601	SLC43A3;SLC43A3;SLC43A3;SLC43A3	TSS1500;1stExon;5'UTR;TSS1500	S_Shore
cg18856043	44.23 ± 5.75	48.46 ± 4.00	-4.23	0.91	0.30	0.63	6	31953718	SLC44A4	Body
cg06121226	78.21 ± 5.76	82.19 ± 6.34	-3.97	0.95	0.42	0.72	4	72352924	SLC4A4;SLC4A4	Body;Body
cg08216584	82.00 ± 3.98	87.68 ± 0.97	-5.68	0.94	0.04	0.31	4	72275073	SLC4A4;SLC4A4	5'UTR;5'UTR	S_Shelf
cg25708364	79.56 ± 5.59	85.97 ± 3.75	-6.41	0.93	0.13	0.47	17	18846504	SLC5A10;FAM83G;SLC5A10	Body;Body;Body	N_Shore
cg17285335	43.57 ± 3.14	52.33 ± 2.43	-8.76	0.83	0.01	0.21	11	26700464	SLC5A12	TSS1500
cg10586672	80.58 ± 3.54	80.62 ± 6.16	-0.04	1.00	0.93	0.97	3	14489661	SLC6A6;SLC6A6	Body;Body
cg15371566	73.48 ± 7.49	78.36 ± 3.44	-4.89	0.94	0.34	0.66	3	171670416	SLC7A14	Body
cg00858400	82.29 ± 6.13	87.21 ± 3.57	-4.92	0.94	0.28	0.61	16	86462081	SLC7A5	TSS1500	S_Shore
cg04675747	63.87 ± 9.19	74.08 ± 8.20	-10.21	0.86	0.19	0.53	16	29533940	SLC7A5P1	TSS1500	S_Shore
cg07104116	69.16 ± 6.82	77.89 ± 4.86	-8.73	0.89	0.11	0.43	16	29533902	SLC7A5P1	TSS1500	S_Shore
cg05796223	59.96 ± 7.86	65.42 ± 3.34	-5.46	0.92	0.30	0.63	16	21440222	SLC7A5P2	TSS1500	S_Shore
cg06113298	65.07 ± 8.07	71.20 ± 4.24	-6.14	0.91	0.28	0.61	16	21440335	SLC7A5P2	TSS1500	S_Shore
cg09968461	78.53 ± 5.38	75.07 ± 6.93	3.46	1.05	0.51	0.77	2	40224333	SLC8A1;SLC8A1;SLC8A1;SLC8A1	Body;Body;Body;Body
cg08074555	72.80 ± 4.27	80.94 ± 3.79	-8.14	0.90	0.06	0.34	16	2024796	SLC9A3R2;SLC9A3R2	Body;Body	N_Shore
cg02107844	75.13 ± 6.14	82.86 ± 5.84	-7.73	0.91	0.16	0.50	15	90413840	SLCO3A1;SLCO3A1	Body;Body
cg05381729	68.57 ± 9.71	75.29 ± 2.44	-6.72	0.91	0.33	0.65	20	60748859	SLCO4A1	5'UTR	S_Shelf
cg22435441	54.86 ± 6.61	55.43 ± 1.59	-0.57	0.99	0.89	0.96	1	41259995	SLFNL1;SLFNL1;SLFNL1	1stExon;5'UTR;TSS200	S_Shelf
cg17971003	67.65 ± 4.45	73.76 ± 1.45	-6.11	0.92	0.06	0.36	11	107088014	SLN	TSS200
cg12237269	81.51 ± 3.24	85.47 ± 1.33	-3.96	0.95	0.07	0.37	11	107087944	SLN;SLN	5'UTR;1stExon
cg12966875	76.29 ± 6.00	83.30 ± 1.96	-7.00	0.92	0.09	0.40	20	43317160	SLPI	TSS1500
cg04809597	30.61 ± 7.37	32.88 ± 2.80	-2.28	0.93	0.55	0.80	15	65144415	SMAD3	TSS1500	Island
cg26061357	43.61 ± 6.36	48.40 ± 2.72	-4.79	0.90	0.24	0.58	7	150600208	SMARCD3;SMARCD3	Body;Body
cg19293468	77.92 ± 4.58	81.05 ± 2.32	-3.13	0.96	0.30	0.63	17	1920150	SMG6;SMG6	Body;Body
cg12943115	23.53 ± 7.03	26.31 ± 3.99	-2.77	0.89	0.48	0.75	14	69415664	SMOC1;SMOC1	TSS1500;TSS1500	N_Shore
cg23205886	70.41 ± 7.19	75.04 ± 1.46	-4.63	0.94	0.35	0.66	5	138639665	SNHG4;MATR3	Body;5'UTR	S_Shore
cg20465954	60.42 ± 4.50	63.33 ± 4.85	-2.91	0.95	0.46	0.75	12	51783188	SOAT2	TSS1500
cg08180187	55.67 ± 6.70	58.24 ± 5.34	-2.56	0.96	0.61	0.83	4	24405787	SOD3	TSS1500
cg23639734	57.81 ± 6.66	55.69 ± 7.72	2.12	1.04	0.72	0.89	4	24405851	SOD3	TSS1500
cg21411366	53.26 ± 7.63	50.04 ± 4.64	3.21	1.06	0.52	0.78	4	24406274	SOD3;SOD3	5'UTR;1stExon	N_Shelf
cg16622520	78.57 ± 3.06	82.48 ± 2.49	-3.91	0.95	0.13	0.46	10	97254750	SORBS1;SORBS1	5'UTR;5'UTR
cg09131339	72.88 ± 3.90	73.61 ± 3.31	-0.73	0.99	0.81	0.93	1	109715758	SORT1	Body
cg13817265	56.35 ± 3.37	64.84 ± 8.87	-8.49	0.87	0.23	0.57	12	23995624	SOX5	5'UTR
cg05730975	76.55 ± 3.49	76.50 ± 6.02	0.05	1.00	0.96	0.99	2	214700727	SPAG16	Body
cg24395452	23.84 ± 2.09	19.93 ± 6.44	3.90	1.20	0.37	0.68	4	52637954	SPATA18	Body	Island
cg14361895	62.80 ± 9.38	69.68 ± 9.85	-6.88	0.90	0.40	0.70	2	200891022	SPATS2L;SPATS2L;SPATS2L;SPATS2L	5'UTR;5'UTR;5'UTR;5'UTR
cg17868893	81.91 ± 7.67	81.89 ± 5.79	0.01	1.00	0.91	0.97	2	200925736	SPATS2L;SPATS2L;SPATS2L;SPATS2L	5'UTR;5'UTR;5'UTR;5'UTR
cg20627046	75.56 ± 4.35	80.63 ± 3.77	-5.07	0.94	0.17	0.51	2	200979423	SPATS2L;SPATS2L;SPATS2L;SPATS2L	Body;Body;Body;Body
cg10207553	58.62 ± 4.09	59.27 ± 10.02	-0.64	0.99	0.90	0.97	15	63065030	SPG21;SPG21;SPG21	5'UTR;5'UTR;5'UTR	N_Shelf
cg01391299	55.50 ± 9.02	55.15 ± 6.12	0.35	1.01	0.94	0.98	5	147628505	SPINK5L3	TSS200
cg15440512	37.09 ± 5.99	44.02 ± 2.23	-6.93	0.84	0.10	0.42	17	4348467	SPNS2	TSS1500	N_Shore
cg15460348	66.40 ± 9.01	76.69 ± 2.87	-10.29	0.87	0.11	0.44	4	89115933	SPP1;SPP1;SPP1;SPP1;SPP1;SPP1	1stExon;5'UTR;5'UTR;1stExon;5'UTR;1stExon
cg20261167	75.65 ± 3.13	82.53 ± 2.67	-6.88	0.92	0.03	0.29	4	89115966	SPP1;SPP1;SPP1;SPP1;SPP1;SPP1	1stExon;5'UTR;5'UTR;1stExon;5'UTR;1stExon
cg24872815	56.13 ± 4.11	58.41 ± 1.21	-2.28	0.96	0.36	0.67	2	65477045	SPRED2	Body
cg26352795	62.54 ± 9.31	56.51 ± 6.02	6.03	1.11	0.35	0.66	1	9277326	SPSB1	5'UTR
cg06864443	53.33 ± 2.72	50.14 ± 6.20	3.19	1.06	0.47	0.75	15	43717152	SQRDL	5'UTR	S_Shelf
cg01152073	30.38 ± 7.26	35.58 ± 1.77	-5.21	0.85	0.23	0.57	5	179179181	SQSTM1;SQSTM1;SQSTM1	5'UTR;5'UTR;TSS1500	N_Shore
cg15126957	30.41 ± 6.03	36.56 ± 0.55	-6.15	0.83	0.14	0.47	5	179179200	SQSTM1;SQSTM1;SQSTM1	5'UTR;5'UTR;TSS1500	N_Shore
cg04497684	61.76 ± 9.80	64.84 ± 9.39	-3.08	0.95	0.70	0.88	3	9209107	SRGAP3;SRGAP3	Body;Body
cg24327307	55.72 ± 6.27	59.38 ± 5.42	-3.66	0.94	0.45	0.73	1	54525659	SSBP3;SSBP3;SSBP3	Body;Body;Body
cg09516349	44.44 ± 4.54	45.57 ± 3.78	-1.13	0.98	0.73	0.89	19	18390339	SSBP4;SSBP4	TSS1500;TSS1500	Island
cg11747499	55.66 ± 10.51	58.51 ± 14.03	-2.85	0.95	0.78	0.91	12	107776782	SSH1;SSH1	TSS1500;TSS1500	S_Shore
cg09586924	60.81 ± 7.74	58.99 ± 6.46	1.82	1.03	0.74	0.90	11	129538025	ST14	Body	S_Shelf
cg14624546	64.05 ± 5.33	66.95 ± 5.42	-2.90	0.96	0.52	0.78	11	8756846	ST5;ST5;ST5	5'UTR;5'UTR;5'UTR
cg23227824	79.78 ± 3.80	79.10 ± 10.17	0.68	1.01	0.98	0.99	12	102504147	STAB2	TSS1500
cg20669414	52.91 ± 8.10	58.65 ± 3.20	-5.74	0.90	0.27	0.60	17	35062155	STARD3;STARD3;STARD3	5'UTR;5'UTR;5'UTR
cg25612057	41.35 ± 4.96	45.09 ± 1.63	-3.74	0.92	0.23	0.57	4	5419231	STK32B	Body
cg13285387	66.72 ± 8.73	72.60 ± 11.55	-5.89	0.92	0.50	0.77	2	168571612	STK39	Body
cg18761976	70.34 ± 4.42	72.96 ± 2.48	-2.63	0.96	0.38	0.69	15	89608634	SV2B;SV2B	Body;Body
cg27121538	62.34 ± 6.41	62.36 ± 10.46	-0.01	1.00	0.97	0.99	15	89447267	SV2B;SV2B	5'UTR;5'UTR	S_Shelf
cg06197966	72.68 ± 6.68	78.56 ± 5.43	-5.89	0.93	0.27	0.60	10	29988330	SVIL	5'UTR
cg13324103	78.42 ± 5.70	83.02 ± 5.42	-4.59	0.94	0.35	0.67	10	29988434	SVIL	5'UTR
cg06633162	43.77 ± 5.17	51.90 ± 3.71	-8.13	0.84	0.06	0.35	6	158401390	SYNJ2	Body
cg00227093	30.38 ± 3.72	37.59 ± 5.31	-7.20	0.81	0.12	0.45	5	149960031	SYNPO	TSS1500
cg11426157	62.45 ± 3.85	66.86 ± 5.16	-4.41	0.93	0.29	0.62	5	149959803	SYNPO	TSS1500
cg04604050	69.23 ± 3.41	69.85 ± 4.86	-0.62	0.99	0.85	0.94	5	149987754	SYNPO;SYNPO	Body;Body	S_Shelf
cg15599668	60.24 ± 3.75	68.66 ± 5.31	-8.42	0.88	0.10	0.42	5	149986146	SYNPO;SYNPO	Body;Body	S_Shore
cg13590277	50.47 ± 9.90	52.53 ± 6.44	-2.07	0.96	0.76	0.91	5	149999689	SYNPO;SYNPO;SYNPO;SYNPO	TSS1500;Body;Body;TSS1500
cg20515580	77.81 ± 3.12	78.27 ± 4.19	-0.46	0.99	0.87	0.95	11	66557142	SYT12	Body
cg07794010	66.04 ± 8.13	67.78 ± 1.91	-1.74	0.97	0.76	0.91	1	114467140	SYT6	Body
cg19884556	22.27 ± 1.31	25.73 ± 1.81	-3.46	0.87	0.05	0.32	6	159048324	SYTL3	Body
cg14597214	74.13 ± 2.43	76.45 ± 5.13	-2.32	0.97	0.51	0.78	8	38705094	TACC1;TACC1	1stExon;5'UTR
cg27460040	75.96 ± 4.34	82.94 ± 1.94	-6.99	0.92	0.04	0.30	8	38768152	TACC1;TACC1;TACC1	Body;Body;5'UTR	S_Shelf
cg26111575	65.91 ± 6.61	72.26 ± 10.90	-6.35	0.91	0.42	0.71	10	123876904	TACC2;TACC2	Body;Body
cg16080552	38.24 ± 7.75	34.79 ± 10.14	3.46	1.10	0.63	0.84	1	58815787	TACSTD2	TSS200	Island
cg27398499	42.19 ± 9.03	41.03 ± 2.85	1.17	1.03	0.86	0.95	1	58816461	TACSTD2	TSS1500	S_Shore
cg25058482	71.96 ± 3.27	73.72 ± 9.96	-1.76	0.98	0.72	0.89	2	161701561	TANK;TANK	TSS200;TSS200
cg22940798	65.68 ± 7.01	68.48 ± 2.49	-2.80	0.96	0.55	0.80	6	32913532	TAP2;TAP2	Body;Body	N_Shore
cg19734190	76.08 ± 5.01	79.00 ± 8.21	-2.92	0.96	0.58	0.81	4	7044457	TBC1D14;TBC1D14;TBC1D14	Body;Body;Body
cg25278144	71.23 ± 6.43	69.45 ± 4.53	1.78	1.03	0.66	0.86	17	75576835	TBC1D16	Body	N_Shelf
cg20893936	72.88 ± 4.60	74.79 ± 3.58	-1.91	0.97	0.57	0.81	2	101046873	TBC1D8	Body
cg05398905	49.53 ± 6.54	43.08 ± 4.83	6.45	1.15	0.20	0.54	17	78440498	TBCD	Body
cg01975591	62.15 ± 13.83	72.51 ± 16.18	-10.37	0.86	0.39	0.70	X	9392530	TBL1X;TBL1X;TBL1X;TBL1X	5'UTR;5'UTR;TSS1500;5'UTR	N_Shore
cg23647143	41.55 ± 16.69	48.41 ± 16.88	-6.85	0.86	0.61	0.83	X	9392556	TBL1X;TBL1X;TBL1X;TBL1X	5'UTR;5'UTR;TSS1500;5'UTR	N_Shore
cg01015663	58.00 ± 7.67	64.98 ± 5.25	-6.98	0.89	0.22	0.56	1	23602279	TCEA3	Body
cg09861057	77.04 ± 3.42	79.91 ± 3.93	-2.86	0.96	0.37	0.68	1	152759571	TDRD10;TDRD10	Body;Body
cg06716698	79.69 ± 4.88	87.30 ± 2.13	-7.61	0.91	0.04	0.30	11	12664171	TEAD1	5'UTR
cg18531146	44.22 ± 7.11	44.54 ± 10.26	-0.32	0.99	0.98	0.99	11	12672225	TEAD1	5'UTR
cg01468567	41.78 ± 7.81	50.82 ± 5.90	-9.03	0.82	0.14	0.47	19	54535734	TEAD2	3'UTR	S_Shore
cg17568962	70.17 ± 5.90	79.82 ± 1.73	-9.65	0.88	0.04	0.30	6	35564290	TEAD3	5'UTR	S_Shore
cg00616572	58.43 ± 38.49	90.21 ± 1.88	-31.78	0.65	0.18	0.52	16	10679750	TEKT5	Body
cg19247032	72.40 ± 4.29	76.30 ± 4.07	-3.90	0.95	0.29	0.62	21	42659796	TFF1	TSS200
cg27405706	74.88 ± 4.76	77.29 ± 5.64	-2.40	0.97	0.58	0.82	21	42659893	TFF1	TSS200
cg07810039	76.13 ± 6.67	81.54 ± 1.41	-5.41	0.93	0.23	0.57	1	216591181	TGFB2;TGFB2	Body;Body
cg07697770	68.47 ± 5.51	71.41 ± 15.88	-2.94	0.96	0.69	0.87	5	135417604	TGFBI	Body
cg06784602	61.77 ± 6.62	74.21 ± 3.91	-12.45	0.83	0.03	0.27	3	30709278	TGFBR2;TGFBR2	3'UTR;3'UTR
cg23721586	64.61 ± 7.58	69.54 ± 10.79	-4.92	0.93	0.52	0.78	1	91970119	TGFBR3	Body
cg01649611	78.22 ± 3.56	82.59 ± 0.82	-4.37	0.95	0.09	0.40	2	43374570	THADA;THADA	Body;Body
cg01083652	75.51 ± 6.30	72.34 ± 2.94	3.17	1.04	0.40	0.70	15	69416262	THSD4	Body
cg13726166	81.64 ± 5.57	82.95 ± 2.92	-1.32	0.98	0.79	0.92	17	24428014	TIAF1;MYO18A;MYO18A	TSS1500;Body;Body	N_Shelf
cg27549186	76.77 ± 7.67	74.83 ± 10.02	1.94	1.03	0.80	0.92	17	74369843	TIMP2	Body
cg21167963	71.67 ± 5.83	72.51 ± 3.97	-0.84	0.99	0.85	0.95	9	70976820	TJP2	5'UTR	N_Shore
cg13163919	55.60 ± 8.30	59.37 ± 2.37	-3.77	0.94	0.47	0.75	15	68175068	TLE3;TLE3;TLE3	Body;Body;Body	Island
cg03374643	44.07 ± 6.71	47.77 ± 3.14	-3.70	0.92	0.38	0.68	10	98262412	TLL2	Body	Island
cg06800962	64.38 ± 4.57	72.38 ± 3.66	-8.00	0.89	0.06	0.34	3	150578719	TM4SF1	TSS1500
cg16810293	41.49 ± 5.76	52.01 ± 4.08	-10.53	0.80	0.04	0.30	3	150578433	TM4SF1	TSS200
cg23246821	32.78 ± 9.01	34.95 ± 4.85	-2.17	0.94	0.66	0.86	3	150578263	TM4SF1	TSS200
cg23514211	69.29 ± 3.63	70.88 ± 3.08	-1.58	0.98	0.57	0.81	17	76918783	TMEM105;TMEM105	5'UTR;1stExon
cg18396403	55.21 ± 7.03	60.96 ± 2.52	-5.76	0.91	0.21	0.55	22	36945314	TMEM184B	3'UTR
cg09380594	76.35 ± 3.91	74.97 ± 4.51	1.38	1.02	0.70	0.88	14	67050175	TMEM229B	5'UTR	N_Shore
cg20746795	57.12 ± 6.34	62.72 ± 13.95	-5.60	0.91	0.55	0.80	1	15350793	TMEM51;TMEM51;C1orf126	TSS1500;TSS1500;Body	N_Shore
cg07180646	37.31 ± 7.59	40.38 ± 2.17	-3.07	0.92	0.47	0.75	1	15354128	TMEM51;TMEM51;TMEM51;TMEM51	5'UTR;5'UTR;5'UTR;5'UTR	S_Shore
cg11825899	65.69 ± 4.41	72.72 ± 6.40	-7.03	0.90	0.22	0.55	9	35834849	TMEM8B;TMEM8B;TMEM8B	Body;Body;Body	N_Shore
cg14148156	80.01 ± 2.58	80.22 ± 6.03	-0.21	1.00	0.89	0.96	9	35834507	TMEM8B;TMEM8B;TMEM8B	Body;Body;Body	N_Shore
cg07374224	46.62 ± 5.99	52.77 ± 4.67	-6.15	0.88	0.19	0.53	21	42682917	TMPRSS3;TMPRSS3;TMPRSS3	Body;TSS1500;Body
cg01214847	85.32 ± 3.99	88.31 ± 0.84	-2.99	0.97	0.28	0.61	21	42689155	TMPRSS3;TMPRSS3;TMPRSS3;TMPRSS3	1stExon;5'UTR;5'UTR;1stExon
cg21239001	76.96 ± 3.77	78.77 ± 4.02	-1.81	0.98	0.58	0.81	5	118666517	TNFAIP8	Body
cg13580286	68.20 ± 6.03	72.45 ± 7.69	-4.26	0.94	0.46	0.75	8	22981336	TNFRSF10B;TNFRSF10B;TNFRSF10B	Body;Body;Body	N_Shore
cg19620294	25.03 ± 5.46	32.88 ± 8.96	-7.85	0.76	0.27	0.61	8	120033910	TNFRSF11B	TSS1500	S_Shore
cg11082691	66.01 ± 4.68	68.67 ± 7.21	-2.67	0.96	0.60	0.82	13	23081666	TNFRSF19;TNFRSF19	Body;Body
cg16850945	73.23 ± 4.02	71.48 ± 5.22	1.76	1.02	0.66	0.86	3	52463269	TNNC1;NISCH	TSS200;TSS1500	N_Shore
cg13980719	77.29 ± 5.03	77.98 ± 2.84	-0.69	0.99	0.88	0.96	2	217433805	TNP1	TSS1500
cg03323067	51.70 ± 2.69	45.92 ± 7.60	5.78	1.13	0.32	0.64	2	218475900	TNS1	5'UTR
cg12681370	75.69 ± 5.48	79.52 ± 5.06	-3.83	0.95	0.42	0.71	2	218502978	TNS1	5'UTR
cg07810884	77.39 ± 4.35	78.98 ± 4.54	-1.58	0.98	0.67	0.86	19	16039099	TPM4	TSS1500	N_Shore
cg06590173	76.35 ± 5.34	82.01 ± 3.02	-5.66	0.93	0.15	0.48	19	16050360	TPM4;TPM4	Body;Body	S_Shore
cg27377863	41.91 ± 6.10	42.66 ± 5.59	-0.75	0.98	0.87	0.95	19	16050693	TPM4;TPM4	Body;Body	S_Shore
cg04230438	51.88 ± 6.41	56.10 ± 1.70	-4.22	0.92	0.29	0.62	5	725357	TPPP	Body	S_Shelf
cg14003265	71.79 ± 6.20	80.41 ± 5.61	-8.63	0.89	0.14	0.47	9	138916320	TRAF2	Body
cg24877842	67.60 ± 4.27	73.74 ± 7.42	-6.14	0.92	0.31	0.63	3	42176902	TRAK1;TRAK1	1stExon;Body
cg08858649	12.25 ± 4.92	4.21 ± 0.69	8.04	2.91	0.01	0.22	6	30247882	TRIM15	Body	Island
cg13567542	9.43 ± 3.26	6.56 ± 0.78	2.87	1.44	0.20	0.54	6	30247997	TRIM15	Body	Island
cg21643178	19.52 ± 3.88	19.76 ± 5.61	-0.24	0.99	1.00	1.00	6	30247552	TRIM15	Body	N_Shore
cg19714347	52.99 ± 6.09	63.03 ± 2.33	-10.04	0.84	0.04	0.30	6	30283071	TRIM26	5'UTR
cg27136023	50.78 ± 6.85	52.72 ± 3.41	-1.94	0.96	0.65	0.85	6	30282630	TRIM26	5'UTR
cg04280548	79.85 ± 6.42	82.17 ± 2.40	-2.32	0.97	0.67	0.87	11	119497982	TRIM29	Body
cg06407111	57.89 ± 3.48	59.46 ± 3.65	-1.57	0.97	0.60	0.83	17	71384245	TRIM47	Body	N_Shore
cg18711535	71.05 ± 4.73	71.15 ± 0.47	-0.10	1.00	0.97	0.99	15	62523401	TRIP4	Body
cg19566658	72.59 ± 4.72	76.39 ± 8.29	-3.80	0.95	0.48	0.76	7	100304177	TRIP6	Body	S_Shelf
cg22851200	61.19 ± 7.26	62.34 ± 3.67	-1.15	0.98	0.84	0.94	7	100303769	TRIP6	Body	S_Shore
cg21394729	64.68 ± 5.93	76.13 ± 1.71	-11.45	0.85	0.02	0.25	15	29104152	TRPM1	Body	N_Shore
cg26965639	72.55 ± 4.92	72.10 ± 5.80	0.45	1.01	0.92	0.97	7	142316856	TRPV5	Body
cg20968743	73.81 ± 6.37	76.29 ± 2.86	-2.48	0.97	0.61	0.83	11	44840541	TSPAN18	5'UTR
cg00238662	67.87 ± 5.17	65.52 ± 3.51	2.35	1.04	0.50	0.76	6	43343781	TTBK1	Body	N_Shore
cg21652122	80.33 ± 4.37	76.76 ± 0.47	3.57	1.05	0.22	0.56	22	27167586	TTC28	Body
cg05142445	35.59 ± 1.66	43.20 ± 1.87	-7.61	0.82	0.00	0.18	14	75378910	TTLL5	Body
cg25069354	65.14 ± 5.98	68.97 ± 3.27	-3.83	0.94	0.35	0.67	17	44227870	TTLL6;TTLL6	TSS1500;Body
cg17550566	65.55 ± 2.99	66.93 ± 4.05	-1.38	0.98	0.64	0.85	7	2647962	TTYH3	Body
cg02493905	84.76 ± 6.36	89.66 ± 3.66	-4.89	0.95	0.29	0.62	1	149786837	TUFT1;TUFT1	Body;Body
cg07159114	74.10 ± 8.13	69.96 ± 4.58	4.15	1.06	0.39	0.70	6	158683451	TULP4;TULP4	Body;Body
cg21253721	47.45 ± 7.86	51.13 ± 3.80	-3.68	0.93	0.46	0.74	17	1148842	TUSC5	3'UTR
cg27429749	81.93 ± 2.00	82.90 ± 4.04	-0.97	0.99	0.69	0.87	11	57090188	UBE2L6;UBE2L6	Body;5'UTR	N_Shore
cg14957186	43.33 ± 8.84	50.89 ± 2.54	-7.57	0.85	0.19	0.52	10	72647779	UNC5B	Body	Island
cg23436960	49.44 ± 7.85	55.27 ± 4.71	-5.83	0.89	0.28	0.61	14	76309293	VASH1	Body	N_Shelf
cg21245207	63.37 ± 10.70	66.43 ± 1.79	-3.06	0.95	0.71	0.88	9	135827227	VAV2;VAV2	Body;Body	S_Shelf
cg21594702	59.06 ± 9.06	66.14 ± 2.81	-7.08	0.89	0.23	0.57	5	82807269	VCAN;VCAN;VCAN;VCAN	5'UTR;5'UTR;5'UTR;5'UTR	S_Shore
cg24866923	71.37 ± 3.83	65.26 ± 13.50	6.11	1.09	0.53	0.79	15	51838531	WDR72	5'UTR	N_Shore
cg01298514	84.76 ± 1.39	87.10 ± 2.07	-2.34	0.97	0.19	0.53	6	43844785	VEGFA;VEGFA;VEGFA;VEGFA;VEGFA;VEGFA;VEGFA;VEGFA;VEGFA;VEGFA;VEGFA;VEGFA;VEGFA;VEGFA;VEGFA;VEGFA	TSS1500;TSS1500;TSS1500;TSS1500;TSS1500;TSS1500;TSS1500;TSS1500;TSS1500;TSS1500;TSS1500;TSS1500;TSS1500;TSS1500;TSS1500;TSS1500	N_Shore
cg20493283	59.90 ± 3.64	61.94 ± 1.22	-2.05	0.97	0.36	0.68	17	46267163	WFIKKN2	TSS1500
cg06827038	66.70 ± 5.65	67.24 ± 5.68	-0.54	0.99	0.91	0.97	17	46267951	WFIKKN2;WFIKKN2	1stExon;5'UTR
cg13651986	57.97 ± 3.62	59.51 ± 7.17	-1.54	0.97	0.74	0.90	2	175256693	WIPF1	TSS1500	S_Shore
cg21194517	61.08 ± 4.45	65.18 ± 5.04	-4.10	0.94	0.33	0.65	9	95047351	WNK2	Body	N_Shelf
cg03721528	67.43 ± 6.99	73.17 ± 1.79	-5.74	0.92	0.22	0.55	7	120755136	WNT16;WNT16	TSS1500;Body	N_Shore
cg16408593	69.91 ± 5.15	71.10 ± 6.50	-1.19	0.98	0.80	0.92	1	117555114	VTCN1	TSS200
cg27055365	80.70 ± 3.74	83.52 ± 1.69	-2.81	0.97	0.29	0.62	1	117490879	VTCN1	3'UTR
cg27446185	71.36 ± 5.55	81.88 ± 1.17	-10.52	0.87	0.02	0.24	1	117555488	VTCN1	TSS1500
cg03281572	82.11 ± 4.16	79.90 ± 7.45	2.21	1.03	0.73	0.89	10	114492308	VTI1A	Body
cg04737124	82.29 ± 5.34	83.67 ± 4.72	-1.38	0.98	0.76	0.91	10	114334978	VTI1A	Body
cg26094842	51.79 ± 7.86	41.75 ± 3.46	10.04	1.24	0.08	0.39	10	114466937	VTI1A	Body
cg06444575	55.76 ± 6.11	63.26 ± 5.45	-7.50	0.88	0.15	0.49	1	1359635	VWA1;VWA1	TSS1500;TSS1500	N_Shore
cg14667273	64.18 ± 5.86	68.24 ± 4.18	-4.06	0.94	0.35	0.67	1	1359797	VWA1;VWA1	TSS1500;TSS1500	N_Shore
cg09741917	71.41 ± 5.28	74.77 ± 4.69	-3.36	0.96	0.43	0.72	2	98068692	VWA3B	TSS1500	N_Shore
cg09686013	76.77 ± 6.92	81.09 ± 3.82	-4.32	0.95	0.40	0.70	5	167662101	WWC1;WWC1;WWC1	Body;Body;Body
cg09836827	68.60 ± 8.60	75.13 ± 2.80	-6.53	0.91	0.24	0.58	12	6033285	VWF	Body	N_Shelf
cg00253171	70.34 ± 2.53	75.44 ± 1.26	-5.10	0.93	0.02	0.24	16	76848827	WWOX;WWOX	Body;Body
cg17753212	70.85 ± 6.17	73.30 ± 2.47	-2.46	0.97	0.53	0.79	17	6600286	XAF1;XAF1	Body;Body
cg13013900	79.04 ± 3.39	83.73 ± 3.75	-4.70	0.94	0.19	0.53	17	6600050	XAF1;XAF1;XAF1;XAF1	5'UTR;5'UTR;1stExon;1stExon
cg23026995	58.85 ± 13.61	65.50 ± 11.49	-6.66	0.90	0.54	0.79	X	128700621	XPNPEP2	TSS200
cg09745987	47.08 ± 2.20	47.47 ± 6.30	-0.39	0.99	0.93	0.98	16	17226367	XYLT1	Body
cg09612099	78.81 ± 3.40	86.00 ± 1.55	-7.18	0.92	0.01	0.21	11	101602050	YAP1;YAP1	Body;Body
cg16009970	44.64 ± 6.43	47.91 ± 1.05	-3.27	0.93	0.38	0.69	17	7139445	YBX2	TSS1500	N_Shore
cg20176142	33.33 ± 2.05	40.31 ± 6.48	-6.98	0.83	0.19	0.53	8	81570912	ZBTB10;ZBTB10	Body;Body
cg14042099	63.40 ± 8.14	58.20 ± 14.47	5.20	1.09	0.61	0.83	11	113574011	ZBTB16;ZBTB16	Body;Body	N_Shore
cg03140118	36.26 ± 5.09	42.84 ± 7.82	-6.58	0.85	0.28	0.61	1	37711907	ZC3H12A	TSS1500	N_Shore
cg00283857	80.47 ± 5.95	80.76 ± 5.96	-0.29	1.00	0.97	0.99	6	157938172	ZDHHC14;ZDHHC14	Body;Body	S_Shelf
cg05956452	63.00 ± 7.48	63.39 ± 15.03	-0.40	0.99	0.93	0.98	6	157938126	ZDHHC14;ZDHHC14	Body;Body	S_Shelf
cg02011430	69.80 ± 8.09	75.75 ± 5.72	-5.96	0.92	0.33	0.65	16	83568098	ZDHHC7;ZDHHC7	Body;Body
cg03616827	70.40 ± 4.04	75.29 ± 2.27	-4.89	0.94	0.10	0.42	8	135766949	ZFAT;ZFAT;ZFAT	5'UTR;Body;5'UTR
cg02973693	27.95 ± 9.04	24.93 ± 13.57	3.02	1.12	0.68	0.87	16	71642593	ZFHX3	5'UTR	S_Shelf
cg20979153	69.30 ± 7.39	68.67 ± 10.73	0.63	1.01	0.97	0.99	20	51633155	ZNF217	TSS200	S_Shore
cg22164891	76.06 ± 6.30	76.65 ± 4.93	-0.58	0.99	0.94	0.98	20	51633136	ZNF217	TSS200	S_Shore
cg09029902	57.31 ± 5.89	61.27 ± 10.37	-3.96	0.94	0.58	0.82	20	51633001	ZNF217;ZNF217	5'UTR;1stExon	S_Shore
cg00698602	54.66 ± 6.48	69.08 ± 5.37	-14.42	0.79	0.03	0.27	3	44456328	ZNF445	3'UTR
cg15347788	77.46 ± 5.41	79.79 ± 5.06	-2.33	0.97	0.61	0.83	18	72301086	ZNF516	5'UTR	S_Shore
cg25487404	39.23 ± 7.60	45.35 ± 6.50	-6.12	0.87	0.30	0.62	8	37671103	ZNF703	TSS1500	Island
cg08318732	61.34 ± 7.99	69.29 ± 1.14	-7.95	0.89	0.15	0.48	19	57884389	ZNF83	Body	N_Shore
cg02538248	61.65 ± 6.46	53.63 ± 5.43	8.02	1.15	0.13	0.46	16	73603144	ZNRF1	Body
cg05449217	61.65 ± 3.82	60.03 ± 1.00	1.61	1.03	0.46	0.74	16	73592121	ZNRF1	Body	S_Shore
cg05586209	20.08 ± 7.49	27.87 ± 4.15	-7.80	0.72	0.14	0.48	7	142789207	ZYX;ZYX	Body;Body	Island
cg00028429	57.12 ± 6.39	72.14 ± 6.39	-15.02	0.79	0.04	0.30	15	99091002
cg00039489	71.05 ± 6.50	64.86 ± 10.90	6.19	1.10	0.45	0.74	16	24620023
cg00055341	37.85 ± 7.21	41.89 ± 3.52	-4.04	0.90	0.36	0.68	2	200155090
cg00063982	72.35 ± 2.02	76.02 ± 9.93	-3.67	0.95	0.52	0.78	1	52813079
cg00073090	61.57 ± 4.23	66.99 ± 8.53	-5.43	0.92	0.38	0.69	19	1216879			Island
cg00078861	58.77 ± 5.59	64.98 ± 7.40	-6.22	0.90	0.30	0.63	5	154409755
cg00081417	67.78 ± 4.15	62.30 ± 8.62	5.48	1.09	0.40	0.70	6	140441830
cg00081919	69.17 ± 6.03	75.83 ± 5.12	-6.65	0.91	0.20	0.54	2	43040975
cg00118808	59.89 ± 7.86	63.04 ± 9.74	-3.15	0.95	0.67	0.86	9	131137752			N_Shore
cg00146027	57.53 ± 6.68	62.96 ± 4.00	-5.43	0.91	0.25	0.58	10	33339153
cg00164941	36.67 ± 6.09	39.65 ± 7.22	-2.98	0.92	0.60	0.83	2	73376564			S_Shelf
cg00293940	54.22 ± 5.62	53.16 ± 8.71	1.06	1.02	0.86	0.95	12	58331138
cg00349404	53.18 ± 8.42	58.41 ± 7.93	-5.23	0.91	0.44	0.73	10	106090026			S_Shore
cg00388287	52.75 ± 3.49	57.76 ± 9.36	-5.01	0.91	0.45	0.74	2	23211949
cg00453735	71.07 ± 5.29	65.79 ± 8.20	5.27	1.08	0.40	0.70	10	33361736
cg00483992	56.59 ± 7.74	64.64 ± 0.91	-8.06	0.88	0.13	0.46	1	35222123			N_Shore
cg00484122	33.15 ± 6.90	39.22 ± 1.57	-6.07	0.85	0.18	0.52	2	20442546
cg00510870	38.08 ± 7.23	34.76 ± 1.15	3.31	1.10	0.45	0.74	8	29266719			Island
cg00663946	61.39 ± 4.11	58.77 ± 7.06	2.61	1.04	0.62	0.84	7	134025484
cg00673344	40.18 ± 7.99	45.89 ± 7.22	-5.72	0.88	0.37	0.68	3	158290385			S_Shore
cg00732383	67.17 ± 7.09	80.04 ± 3.83	-12.87	0.84	0.03	0.27	18	44736437			S_Shelf
cg00754989	80.01 ± 1.56	80.70 ± 3.24	-0.68	0.99	0.73	0.89	15	70317098
cg00755950	28.51 ± 3.57	37.69 ± 3.92	-9.18	0.76	0.03	0.27	2	69763994
cg00757453	31.69 ± 9.95	24.11 ± 8.40	7.58	1.31	0.33	0.65	X	17896218
cg00777445	76.91 ± 5.40	83.11 ± 1.28	-6.20	0.93	0.10	0.41	17	46325356
cg00845245	77.34 ± 3.01	81.59 ± 3.81	-4.25	0.95	0.19	0.53	17	68047698			N_Shore
cg01097408	79.09 ± 3.33	79.83 ± 1.90	-0.74	0.99	0.77	0.91	1	226140258			N_Shore
cg01146324	72.00 ± 7.69	72.74 ± 3.17	-0.74	0.99	0.96	0.99	13	29785187
cg01170129	77.40 ± 7.20	84.34 ± 7.05	-6.94	0.92	0.27	0.61	2	109805558
cg01272707	12.29 ± 3.51	9.43 ± 1.55	2.86	1.30	0.25	0.58	6	26280164			Island
cg01337813	48.98 ± 10.16	47.02 ± 4.01	1.96	1.04	0.74	0.90	7	127595748			Island
cg01346077	47.78 ± 6.69	51.17 ± 5.88	-3.39	0.93	0.51	0.77	3	127414216			N_Shore
cg01369479	85.96 ± 3.73	89.38 ± 1.79	-3.42	0.96	0.21	0.54	2	134248811
cg01423389	81.74 ± 6.49	87.38 ± 3.20	-5.64	0.94	0.20	0.54	3	172229280			S_Shore
cg01501476	61.01 ± 8.21	61.29 ± 3.82	-0.28	1.00	0.99	1.00	6	41519106			Island
cg01582438	27.19 ± 4.28	31.27 ± 5.69	-4.08	0.87	0.37	0.68	20	61931603			N_Shore
cg01601949	51.88 ± 8.68	51.06 ± 7.62	0.81	1.02	0.89	0.96	2	16071776			Island
cg01635555	70.28 ± 8.01	76.03 ± 11.21	-5.75	0.92	0.47	0.75	16	71658765			S_Shore
cg01668008	77.71 ± 4.43	79.39 ± 7.14	-1.68	0.98	0.70	0.88	8	134770669
cg01720616	68.07 ± 3.11	75.34 ± 3.95	-7.28	0.90	0.07	0.37	7	16068238
cg01821452	66.09 ± 7.26	77.50 ± 3.51	-11.41	0.85	0.04	0.32	12	57765224
cg01860706	60.24 ± 5.63	64.17 ± 8.15	-3.93	0.94	0.52	0.78	15	66007339
cg01871427	46.46 ± 4.92	51.08 ± 3.50	-4.62	0.91	0.21	0.55	12	88866086
cg01872593	73.14 ± 2.22	80.74 ± 2.87	-7.60	0.91	0.04	0.30	14	53516010
cg01877920	49.67 ± 6.00	57.73 ± 4.42	-8.06	0.86	0.10	0.41	16	71735758
cg01882871	73.60 ± 5.40	77.71 ± 2.21	-4.11	0.95	0.26	0.60	17	29599661
cg01894366	76.31 ± 6.22	80.37 ± 3.95	-4.07	0.95	0.39	0.70	3	109183306
cg01940273	48.13 ± 10.73	51.12 ± 2.29	-2.99	0.94	0.63	0.84	2	232993178			Island
cg01997272	10.10 ± 2.75	7.38 ± 2.32	2.72	1.37	0.28	0.61	14	102810229			Island
cg02056986	48.05 ± 5.08	47.91 ± 7.16	0.14	1.00	0.97	0.99	14	104175953			N_Shore
cg02064360	55.80 ± 8.80	61.83 ± 3.32	-6.04	0.90	0.29	0.62	2	219562345			N_Shelf
cg02103647	77.07 ± 6.97	83.62 ± 2.17	-6.55	0.92	0.12	0.45	4	120787784
cg02210967	70.46 ± 6.78	73.93 ± 2.64	-3.47	0.95	0.46	0.74	7	5539320			S_Shelf
cg02247863	79.53 ± 4.57	75.61 ± 3.97	3.92	1.05	0.28	0.61	22	49330281			N_Shore
cg02278924	66.88 ± 8.31	63.41 ± 10.99	3.47	1.05	0.66	0.86	11	92454069
cg02297541	21.93 ± 3.31	23.06 ± 5.52	-1.13	0.95	0.81	0.93	6	33288819			N_Shore
cg02345399	80.93 ± 6.33	81.57 ± 9.76	-0.64	0.99	0.83	0.94	11	64951615			S_Shelf
cg02383785	72.72 ± 7.81	68.80 ± 4.59	3.92	1.06	0.42	0.72	7	127596084			Island
cg02398663	25.40 ± 5.18	28.28 ± 6.75	-2.87	0.90	0.59	0.82	18	43917508			Island
cg02515899	82.08 ± 4.11	86.64 ± 1.72	-4.56	0.95	0.12	0.45	10	77989056
cg02560388	40.03 ± 1.43	43.48 ± 2.46	-3.45	0.92	0.12	0.44	2	11887409
cg02574734	69.82 ± 4.01	73.82 ± 0.79	-4.01	0.95	0.13	0.46	1	116170874			N_Shore
cg02624298	62.43 ± 5.55	65.17 ± 3.09	-2.74	0.96	0.47	0.75	8	144179393			S_Shelf
cg02640104	63.41 ± 7.45	75.73 ± 3.68	-12.32	0.84	0.04	0.30	13	29374615
cg02692177	63.25 ± 7.36	65.89 ± 6.47	-2.64	0.96	0.66	0.86	2	42172875
cg02736908	69.66 ± 4.30	76.68 ± 7.34	-7.02	0.91	0.25	0.58	17	26911489			Island
cg02788637	33.27 ± 7.46	33.23 ± 8.31	0.04	1.00	0.99	1.00	7	819755			Island
cg02849507	62.82 ± 6.54	67.92 ± 4.04	-5.10	0.92	0.27	0.60	16	13959218
cg02853152	71.60 ± 4.05	71.95 ± 3.13	-0.36	1.00	0.92	0.97	4	6741603
cg02924943	34.31 ± 4.99	41.76 ± 3.35	-7.45	0.82	0.06	0.36	3	135608016			N_Shore
cg02966404	57.77 ± 6.87	68.16 ± 5.58	-10.39	0.85	0.08	0.39	7	47597850
cg02976723	78.40 ± 2.53	75.91 ± 4.63	2.49	1.03	0.47	0.75	6	3770926
cg03078551	61.10 ± 4.84	68.29 ± 3.13	-7.19	0.89	0.07	0.36	17	39011824
cg03137889	45.28 ± 6.48	44.46 ± 7.58	0.81	1.02	0.88	0.96	6	108561552			N_Shore
cg03176993	68.34 ± 4.69	74.93 ± 4.16	-6.60	0.91	0.13	0.45	3	190147581			N_Shore
cg03254336	74.34 ± 5.10	77.35 ± 6.36	-3.01	0.96	0.52	0.78	10	114625829
cg03301332	42.76 ± 6.15	44.24 ± 8.19	-1.48	0.97	0.81	0.93	22	36061440			S_Shore
cg03311274	47.41 ± 5.29	56.22 ± 3.16	-8.81	0.84	0.04	0.31	15	56411636
cg03312643	56.80 ± 4.70	66.66 ± 4.81	-9.86	0.85	0.05	0.34	3	183142044
cg03329539	40.21 ± 8.41	47.40 ± 6.53	-7.19	0.85	0.25	0.59	2	232991573			N_Shore
cg03342674	67.90 ± 7.92	74.15 ± 6.17	-6.25	0.92	0.30	0.63	9	139313597			N_Shore
cg03386595	74.31 ± 5.02	76.61 ± 5.38	-2.29	0.97	0.59	0.82	1	47966891			S_Shelf
cg03438216	68.91 ± 7.92	74.25 ± 4.79	-5.34	0.93	0.33	0.65	1	228584588
cg03454663	61.91 ± 6.13	68.88 ± 1.17	-6.97	0.90	0.11	0.43	3	158330959
cg03521774	23.58 ± 5.34	24.76 ± 1.45	-1.18	0.95	0.63	0.84	8	81640727
cg03600195	80.52 ± 3.98	76.31 ± 8.83	4.21	1.06	0.56	0.80	16	9681586
cg03726357	38.64 ± 5.08	38.60 ± 10.52	0.05	1.00	0.97	0.99	8	29315612
cg03813377	54.60 ± 5.61	60.67 ± 4.06	-6.07	0.90	0.16	0.50	6	30845434
cg03815913	63.68 ± 5.10	58.62 ± 7.74	5.06	1.09	0.39	0.69	12	20015968
cg03901576	78.74 ± 6.82	80.16 ± 6.87	-1.42	0.98	0.78	0.92	3	188604474
cg04015962	56.56 ± 2.74	63.06 ± 8.37	-6.50	0.90	0.31	0.63	1	10871779
cg04065472	73.32 ± 5.12	76.05 ± 7.41	-2.73	0.96	0.59	0.82	2	130864645			N_Shore
cg04128967	56.59 ± 9.40	56.02 ± 13.96	0.57	1.01	0.95	0.98	14	69116600
cg04139043	77.75 ± 2.46	82.58 ± 1.92	-4.83	0.94	0.04	0.30	1	18065878
cg04147969	75.23 ± 7.94	73.23 ± 10.79	2.00	1.03	0.80	0.93	15	68219601
cg04192867	36.22 ± 6.65	38.62 ± 1.43	-2.40	0.94	0.50	0.77	10	93637033			Island
cg04193065	61.50 ± 10.06	67.97 ± 6.48	-6.47	0.90	0.36	0.68	15	29316287
cg04225785	70.33 ± 5.96	65.59 ± 21.84	4.74	1.07	0.91	0.97	5	812544			S_Shelf
cg04261952	23.99 ± 7.85	29.45 ± 3.33	-5.46	0.81	0.25	0.58	5	133829640			Island
cg04270489	76.32 ± 6.38	81.44 ± 6.64	-5.12	0.94	0.34	0.66	11	85505153
cg04330176	35.57 ± 6.58	36.25 ± 2.68	-0.68	0.98	0.83	0.94	10	105609201			S_Shelf
cg04452203	62.46 ± 8.26	65.20 ± 8.73	-2.74	0.96	0.70	0.88	4	114552293
cg04499701	84.14 ± 4.67	81.49 ± 14.46	2.66	1.03	0.97	0.99	11	110817663
cg04685954	59.80 ± 3.93	62.75 ± 5.15	-2.95	0.95	0.45	0.74	12	10406841
cg04702872	25.37 ± 5.04	28.45 ± 3.06	-3.08	0.89	0.35	0.67	2	45730462			N_Shore
cg04762552	66.82 ± 14.08	70.68 ± 12.76	-3.87	0.95	0.73	0.89	X	42520604			N_Shore
cg04821520	70.85 ± 6.11	75.19 ± 2.88	-4.33	0.94	0.28	0.61	11	37482285
cg04874782	22.52 ± 6.03	30.52 ± 3.18	-8.01	0.74	0.09	0.41	2	241548781
cg04930848	74.86 ± 4.16	75.74 ± 5.83	-0.89	0.99	0.81	0.93	2	53168431
cg04949225	59.59 ± 4.25	64.85 ± 2.01	-5.26	0.92	0.09	0.40	13	49694846
cg04976685	27.59 ± 3.88	27.53 ± 4.38	0.06	1.00	0.98	0.99	17	40805068			Island
cg04999637	34.16 ± 4.71	32.08 ± 10.33	2.09	1.07	0.72	0.89	17	74441840
cg05091135	70.04 ± 9.77	71.20 ± 13.63	-1.17	0.98	0.88	0.96	13	50001374
cg05091997	67.10 ± 7.84	69.42 ± 1.63	-2.31	0.97	0.65	0.85	17	58251453
cg05151709	59.53 ± 4.17	66.73 ± 0.97	-7.19	0.89	0.03	0.29	1	836018			S_Shore
cg05165087	54.62 ± 7.51	59.95 ± 10.74	-5.33	0.91	0.50	0.77	5	127118196
cg05177060	29.75 ± 4.89	38.25 ± 7.32	-8.50	0.78	0.16	0.49	7	142221404
cg05191839	70.67 ± 3.35	76.36 ± 2.30	-5.69	0.93	0.05	0.32	13	49717266
cg05199904	74.54 ± 4.69	78.76 ± 3.76	-4.21	0.95	0.26	0.59	5	71287447
cg05208400	36.49 ± 5.62	40.77 ± 7.62	-4.28	0.89	0.47	0.75	2	227246591
cg05223441	77.69 ± 6.15	82.02 ± 6.06	-4.33	0.95	0.43	0.72	6	43926898
cg05267204	82.64 ± 1.90	86.13 ± 2.95	-3.49	0.96	0.17	0.51	2	55214503
cg05309989	69.34 ± 5.58	81.62 ± 1.73	-12.28	0.85	0.01	0.21	14	49597622
cg05329578	14.40 ± 4.39	9.72 ± 4.32	4.68	1.48	0.23	0.56	9	2231688			N_Shore
cg05349059	40.18 ± 2.27	41.94 ± 7.67	-1.77	0.96	0.75	0.90	6	134736446
cg05368966	44.31 ± 5.00	54.52 ± 9.97	-10.20	0.81	0.21	0.55	12	14283798
cg05405914	69.10 ± 6.58	73.01 ± 2.00	-3.91	0.95	0.36	0.68	16	8879734
cg05498047	23.13 ± 5.68	29.85 ± 1.48	-6.72	0.77	0.09	0.40	11	124220112			S_Shore
cg05582690	86.23 ± 1.50	87.59 ± 3.71	-1.36	0.98	0.55	0.80	2	127875376			Island
cg05697866	52.64 ± 2.28	45.50 ± 14.66	7.14	1.16	0.49	0.76	1	2427060			S_Shore
cg05832869	47.43 ± 5.14	47.64 ± 2.57	-0.20	1.00	0.95	0.98	16	83798151			N_Shore
cg06075789	55.10 ± 6.79	66.23 ± 7.76	-11.13	0.83	0.12	0.45	19	44586607			Island
cg06080874	55.85 ± 9.25	56.06 ± 5.75	-0.20	1.00	0.98	0.99	18	44755623			Island
cg06097370	58.59 ± 5.37	63.15 ± 5.13	-4.57	0.93	0.31	0.64	10	21644088
cg06104914	71.72 ± 3.53	80.32 ± 1.59	-8.61	0.89	0.01	0.20	6	39112601
cg06105694	69.31 ± 5.09	70.93 ± 3.90	-1.62	0.98	0.68	0.87	17	33838866			Island
cg06110575	57.58 ± 6.83	61.27 ± 3.27	-3.69	0.94	0.41	0.71	2	45083153			N_Shore
cg06158111	75.51 ± 5.10	74.90 ± 19.31	0.61	1.01	0.79	0.92	16	831303			N_Shelf
cg06169746	79.57 ± 4.93	84.66 ± 6.67	-5.09	0.94	0.32	0.64	3	120902183			N_Shelf
cg06200670	52.65 ± 5.55	57.75 ± 4.33	-5.10	0.91	0.23	0.57	1	224797204
cg06213900	60.71 ± 2.92	67.62 ± 7.89	-6.91	0.90	0.27	0.60	X	39321697
cg06233202	65.42 ± 7.02	71.33 ± 4.55	-5.91	0.92	0.24	0.58	2	64354638
cg06255601	49.84 ± 3.09	57.49 ± 13.95	-7.65	0.87	0.44	0.73	13	49984836
cg06305422	46.12 ± 6.58	47.15 ± 5.96	-1.03	0.98	0.84	0.94	3	150540510
cg06325540	83.47 ± 3.15	80.05 ± 9.59	3.43	1.04	0.75	0.90	16	1123619			S_Shelf
cg06341047	48.40 ± 2.23	54.12 ± 3.64	-5.72	0.89	0.09	0.41	3	70131067
cg06342072	83.48 ± 3.85	86.39 ± 5.25	-2.91	0.97	0.45	0.74	13	49883640
cg06350853	80.60 ± 6.38	77.66 ± 11.34	2.94	1.04	0.74	0.90	1	167156764
cg06359703	42.11 ± 7.41	47.51 ± 7.15	-5.40	0.89	0.38	0.68	1	41619884			Island
cg06377226	65.23 ± 3.08	75.36 ± 4.63	-10.14	0.87	0.05	0.33	4	38168313
cg06496666	71.63 ± 4.06	79.10 ± 4.31	-7.47	0.91	0.10	0.42	16	85798974
cg06505273	52.44 ± 7.09	54.30 ± 12.52	-1.86	0.97	0.83	0.94	16	24757793
cg06549874	62.71 ± 11.42	65.66 ± 14.46	-2.94	0.96	0.76	0.91	12	123791269			S_Shore
cg06623778	75.94 ± 5.84	82.61 ± 3.91	-6.67	0.92	0.13	0.47	1	838272			S_Shelf
cg06680511	45.55 ± 8.22	49.81 ± 5.31	-4.26	0.91	0.44	0.73	11	15628834			S_Shore
cg06719604	76.85 ± 3.36	82.68 ± 0.98	-5.83	0.93	0.03	0.27	2	55214814
cg06780032	78.28 ± 4.31	81.03 ± 3.02	-2.75	0.97	0.39	0.70	1	8194864			S_Shore
cg06817454	83.07 ± 4.91	85.34 ± 7.35	-2.27	0.97	0.61	0.83	1	48133041
cg06974662	44.01 ± 4.62	44.33 ± 2.74	-0.32	0.99	0.91	0.97	1	8199667			N_Shore
cg07065220	43.48 ± 4.05	52.37 ± 7.36	-8.89	0.83	0.16	0.49	3	195470234			Island
cg07163480	74.11 ± 6.17	80.01 ± 1.99	-5.90	0.93	0.15	0.49	2	235672221
cg07201717	47.72 ± 7.81	59.44 ± 4.46	-11.72	0.80	0.06	0.34	1	24904534
cg07278165	26.36 ± 2.67	30.08 ± 3.82	-3.72	0.88	0.22	0.56	6	17056007
cg07325893	72.96 ± 3.02	74.37 ± 2.53	-1.41	0.98	0.55	0.80	11	46250143
cg07371413	74.11 ± 3.12	78.62 ± 4.62	-4.51	0.94	0.24	0.57	6	129019079
cg07380540	46.81 ± 5.23	49.21 ± 5.07	-2.40	0.95	0.57	0.81	1	1815721			S_Shelf
cg07391141	69.52 ± 4.52	73.71 ± 3.87	-4.19	0.94	0.26	0.59	21	42908103			N_Shelf
cg07392324	50.43 ± 2.72	68.71 ± 7.80	-18.28	0.73	0.06	0.34	7	107432576			S_Shore
cg07408148	80.27 ± 3.51	85.57 ± 1.09	-5.29	0.94	0.04	0.31	5	15074403
cg07446509	33.33 ± 7.31	34.58 ± 11.87	-1.24	0.96	0.94	0.98	14	104175885			N_Shore
cg07447769	68.13 ± 2.57	72.74 ± 3.97	-4.61	0.94	0.19	0.52	13	23621265
cg07655487	71.24 ± 4.65	79.80 ± 5.93	-8.57	0.89	0.14	0.47	11	66606396
cg07669969	60.16 ± 3.87	66.26 ± 1.23	-6.09	0.91	0.04	0.31	5	60644284
cg07751196	31.55 ± 6.77	34.59 ± 3.37	-3.03	0.91	0.45	0.73	9	115955852			N_Shore
cg07788865	38.40 ± 9.29	41.49 ± 5.98	-3.09	0.93	0.60	0.83	10	30141048
cg07797853	64.73 ± 7.44	64.98 ± 5.80	-0.25	1.00	0.99	1.00	6	41580010			N_Shore
cg07820189	29.30 ± 4.13	36.39 ± 7.06	-7.09	0.81	0.22	0.56	1	181416138
cg07844518	77.42 ± 4.89	78.16 ± 7.33	-0.74	0.99	0.85	0.94	16	83945057
cg07908654	56.04 ± 9.56	62.43 ± 9.17	-6.39	0.90	0.42	0.72	13	40529052			N_Shelf
cg07956000	60.43 ± 6.81	61.65 ± 5.59	-1.22	0.98	0.81	0.93	1	113106832
cg07980854	71.19 ± 6.26	78.13 ± 1.41	-6.94	0.91	0.10	0.42	20	57019733			S_Shelf
cg08090407	57.58 ± 5.54	71.98 ± 5.33	-14.40	0.80	0.03	0.27	7	7105796
cg08124446	43.54 ± 7.42	48.76 ± 6.24	-5.23	0.89	0.35	0.67	11	43553105			N_Shore
cg08169311	50.44 ± 5.79	49.36 ± 3.57	1.08	1.02	0.77	0.91	11	69415351			N_Shore
cg08227583	51.99 ± 4.84	58.35 ± 3.44	-6.36	0.89	0.10	0.41	11	2075142
cg08235220	63.50 ± 5.33	69.21 ± 5.55	-5.72	0.92	0.24	0.57	8	40955090
cg08248600	38.77 ± 6.57	39.61 ± 7.11	-0.84	0.98	0.89	0.96	11	64953230
cg08330247	83.59 ± 6.36	81.51 ± 3.27	2.08	1.03	0.52	0.78	10	6337917
cg08330950	36.28 ± 3.78	34.77 ± 7.51	1.51	1.04	0.75	0.90	12	123706202
cg08336425	54.50 ± 5.97	55.15 ± 9.18	-0.65	0.99	0.92	0.97	12	123706120
cg08355863	72.62 ± 6.21	77.00 ± 2.04	-4.38	0.94	0.27	0.60	6	33695474			N_Shore
cg08381046	70.08 ± 6.66	73.78 ± 7.77	-3.70	0.95	0.54	0.79	5	112322214
cg08461576	37.61 ± 8.61	39.76 ± 11.65	-2.15	0.95	0.83	0.94	4	102496652
cg08530064	48.07 ± 8.76	54.96 ± 3.60	-6.89	0.87	0.23	0.57	7	150229326
cg08548284	79.49 ± 5.49	81.32 ± 3.86	-1.83	0.98	0.64	0.85	1	14254759
cg08627825	55.15 ± 7.59	60.63 ± 4.67	-5.48	0.91	0.30	0.63	22	43394728			Island
cg08745334	75.27 ± 4.30	76.27 ± 2.56	-0.99	0.99	0.76	0.91	4	1723867
cg08773226	74.87 ± 5.01	78.34 ± 3.18	-3.46	0.96	0.32	0.64	6	135103091
cg08834573	73.01 ± 4.42	74.49 ± 1.77	-1.49	0.98	0.63	0.84	10	76675672
cg08844698	74.47 ± 3.85	79.59 ± 3.26	-5.12	0.94	0.14	0.47	16	83743108
cg08922729	45.01 ± 4.62	51.93 ± 6.36	-6.92	0.87	0.19	0.53	1	21786144
cg09074223	73.34 ± 5.98	75.76 ± 8.41	-2.42	0.97	0.66	0.86	1	208533095			S_Shore
cg09140531	69.09 ± 2.39	72.64 ± 3.73	-3.55	0.95	0.24	0.57	6	48186873
cg09172850	68.15 ± 3.96	65.33 ± 5.18	2.83	1.04	0.49	0.76	1	190199821
cg09225373	51.28 ± 7.21	56.50 ± 1.46	-5.22	0.91	0.25	0.59	6	52325223
cg09285683	61.55 ± 8.13	67.41 ± 3.39	-5.87	0.91	0.28	0.61	2	216400230
cg09296270	54.61 ± 6.07	55.67 ± 4.60	-1.05	0.98	0.81	0.93	2	64940792			S_Shore
cg09390594	50.59 ± 7.32	54.99 ± 4.49	-4.40	0.92	0.38	0.69	14	61098544
cg09422239	77.63 ± 4.08	73.96 ± 9.26	3.67	1.05	0.59	0.82	7	46518980
cg09433114	49.22 ± 7.01	48.41 ± 4.81	0.80	1.02	0.86	0.95	17	76615271
cg09452082	84.64 ± 3.77	86.34 ± 4.40	-1.70	0.98	0.61	0.83	15	94687022			N_Shore
cg09457766	42.46 ± 9.08	47.60 ± 6.65	-5.14	0.89	0.42	0.72	22	42072517			S_Shelf
cg09468264	57.52 ± 10.41	61.84 ± 10.91	-4.33	0.93	0.63	0.84	1	59113501
cg09508668	79.13 ± 5.38	82.62 ± 3.94	-3.50	0.96	0.39	0.69	13	27429046			N_Shelf
cg09546258	42.02 ± 6.38	45.03 ± 3.95	-3.01	0.93	0.47	0.75	11	68201571
cg09633240	63.86 ± 4.05	59.01 ± 7.89	4.85	1.08	0.40	0.70	16	18043168
cg09648727	66.15 ± 3.67	59.90 ± 12.73	6.25	1.10	0.50	0.77	17	76976337			S_Shore
cg09703323	58.94 ± 5.61	63.32 ± 2.11	-4.38	0.93	0.23	0.57	11	64954452
cg09790226	48.66 ± 5.60	49.41 ± 2.88	-0.75	0.98	0.83	0.93	15	31358522
cg09851620	82.30 ± 3.16	82.93 ± 6.16	-0.63	0.99	0.81	0.93	1	95175802
cg09909740	56.44 ± 3.67	65.45 ± 0.78	-9.01	0.86	0.01	0.22	14	55295217
cg10024501	80.08 ± 5.84	83.05 ± 5.20	-2.97	0.96	0.52	0.78	6	43771625
cg10072921	27.78 ± 5.20	33.72 ± 3.35	-5.95	0.82	0.12	0.45	12	119507226			S_Shore
cg10258817	77.26 ± 5.66	78.85 ± 4.17	-1.59	0.98	0.73	0.89	16	29862805
cg10283871	79.24 ± 3.50	78.92 ± 4.02	0.32	1.00	0.92	0.97	12	57605987
cg10336193	67.47 ± 5.69	70.22 ± 1.62	-2.75	0.96	0.45	0.74	1	204915012
cg10350350	60.42 ± 5.36	65.15 ± 2.66	-4.73	0.93	0.19	0.53	11	43940553
cg10370305	63.96 ± 6.34	62.65 ± 10.93	1.30	1.02	0.88	0.96	11	27260548
cg10416958	15.83 ± 3.95	12.17 ± 6.75	3.65	1.30	0.40	0.70	16	21475695
cg10442355	51.87 ± 8.08	45.27 ± 5.97	6.59	1.15	0.27	0.60	8	61488966
cg10502324	46.63 ± 8.33	56.38 ± 8.89	-9.75	0.83	0.21	0.55	12	74658305
cg10558233	56.33 ± 2.92	69.73 ± 5.13	-13.40	0.81	0.04	0.29	8	94961789
cg10580269	31.89 ± 7.37	40.41 ± 8.40	-8.52	0.79	0.23	0.56	2	68910019
cg10621809	70.97 ± 4.09	79.72 ± 4.90	-8.75	0.89	0.09	0.40	12	94364444
cg10763234	24.26 ± 7.70	15.13 ± 2.31	9.13	1.60	0.08	0.39	15	94704563			Island
cg10804254	76.99 ± 5.28	81.27 ± 3.60	-4.28	0.95	0.27	0.60	1	216699870
cg10809507	48.98 ± 8.94	49.03 ± 5.36	-0.06	1.00	1.00	1.00	12	1476211
cg10840704	51.21 ± 5.00	60.90 ± 3.74	-9.69	0.84	0.03	0.29	1	58831227
cg10855978	54.67 ± 5.40	57.22 ± 4.31	-2.55	0.96	0.52	0.78	8	23836186
cg10932486	52.51 ± 6.64	55.12 ± 8.12	-2.61	0.95	0.67	0.86	5	61064022
cg10936879	81.21 ± 2.53	82.75 ± 6.00	-1.54	0.98	0.64	0.85	10	74067283
cg11027717	22.03 ± 6.55	23.06 ± 2.17	-1.03	0.96	0.70	0.88	11	33670480
cg11033762	49.24 ± 3.49	57.01 ± 1.01	-7.77	0.86	0.02	0.24	13	19647447			N_Shore
cg11080540	32.46 ± 6.04	38.81 ± 6.71	-6.35	0.84	0.26	0.59	5	54933029
cg11119275	74.59 ± 2.01	74.75 ± 12.75	-0.16	1.00	0.86	0.95	5	173184471
cg11119313	46.62 ± 3.95	54.31 ± 4.41	-7.68	0.86	0.07	0.38	17	58905511			N_Shelf
cg11134430	61.47 ± 6.07	72.40 ± 4.69	-10.92	0.85	0.05	0.33	3	195470120			Island
cg11147278	68.65 ± 4.94	80.14 ± 3.77	-11.49	0.86	0.02	0.26	10	34102240
cg11225090	49.42 ± 6.82	58.87 ± 5.59	-9.45	0.84	0.11	0.43	4	185513567
cg11235411	42.05 ± 7.34	50.07 ± 2.36	-8.01	0.84	0.11	0.44	10	36100375
cg11239720	34.78 ± 2.56	26.57 ± 8.12	8.21	1.31	0.22	0.56	4	153186865
cg11245053	58.16 ± 5.03	53.59 ± 10.94	4.58	1.09	0.57	0.81	12	46703216
cg11267810	46.27 ± 8.73	53.84 ± 3.63	-7.57	0.86	0.19	0.53	20	19815026
cg11311352	66.20 ± 6.58	67.82 ± 5.35	-1.63	0.98	0.74	0.90	19	60750522			N_Shelf
cg11358405	75.66 ± 5.98	81.03 ± 8.19	-5.36	0.93	0.37	0.68	15	89183976
cg11391618	68.79 ± 5.24	69.54 ± 10.74	-0.75	0.99	0.87	0.95	17	66835637
cg11419575	71.25 ± 8.75	75.53 ± 4.14	-4.28	0.94	0.48	0.75	2	152765624
cg11688410	36.98 ± 5.43	43.17 ± 4.58	-6.20	0.86	0.16	0.50	10	33300754
cg11689753	41.36 ± 6.52	48.11 ± 1.32	-6.75	0.86	0.13	0.46	10	6861054
cg11698445	81.44 ± 5.05	86.58 ± 3.19	-5.14	0.94	0.17	0.51	5	139093531
cg11738724	72.80 ± 4.31	80.32 ± 3.56	-7.52	0.91	0.07	0.36	8	42244653			N_Shelf
cg11783364	38.95 ± 4.09	43.73 ± 5.71	-4.78	0.89	0.29	0.62	12	67086405
cg11786833	66.79 ± 9.36	68.94 ± 4.27	-2.15	0.97	0.78	0.92	1	41657284
cg11818438	86.06 ± 3.81	87.78 ± 3.37	-1.72	0.98	0.57	0.81	8	119985711
cg11949874	59.68 ± 6.79	63.75 ± 2.58	-4.07	0.94	0.35	0.67	1	11304522
cg12109291	40.51 ± 5.50	53.46 ± 4.97	-12.96	0.76	0.02	0.26	2	45085621			Island
cg12131826	52.28 ± 8.07	57.42 ± 3.78	-5.15	0.91	0.33	0.65	15	75691440			N_Shelf
cg12254430	39.03 ± 6.35	46.27 ± 8.61	-7.24	0.84	0.29	0.62	3	189261776
cg12326923	63.54 ± 5.16	66.44 ± 5.68	-2.90	0.96	0.53	0.79	10	134127879
cg12376422	79.44 ± 2.75	81.31 ± 4.94	-1.87	0.98	0.57	0.81	9	137275872			Island
cg12471051	71.47 ± 6.54	79.83 ± 3.63	-8.36	0.90	0.09	0.40	1	17721329
cg12532966	63.94 ± 5.62	69.61 ± 3.31	-5.68	0.92	0.17	0.50	5	178786808
cg12568786	62.67 ± 7.60	61.68 ± 4.61	0.99	1.02	0.81	0.93	5	122449407			N_Shelf
cg12671632	60.48 ± 8.06	59.12 ± 12.33	1.36	1.02	0.88	0.96	6	367935			N_Shore
cg12725760	45.64 ± 5.49	49.34 ± 2.64	-3.70	0.92	0.29	0.62	1	191140535
cg12758090	44.27 ± 3.48	49.10 ± 3.66	-4.82	0.90	0.15	0.48	15	78330463			N_Shore
cg12924309	81.18 ± 5.81	87.36 ± 4.61	-6.18	0.93	0.21	0.55	12	123671729
cg12950645	75.90 ± 8.16	77.12 ± 4.46	-1.21	0.98	0.92	0.97	15	69197659			S_Shelf
cg13005202	69.99 ± 4.05	65.84 ± 2.58	4.16	1.06	0.16	0.50	5	1608844			S_Shelf
cg13100962	33.83 ± 4.10	41.73 ± 9.27	-7.90	0.81	0.28	0.61	11	33877734
cg13206201	56.90 ± 5.39	58.10 ± 13.71	-1.21	0.98	0.87	0.95	7	155407896
cg13242199	35.56 ± 4.84	43.38 ± 1.21	-7.82	0.82	0.04	0.32	1	201676703
cg13260976	39.97 ± 5.70	49.75 ± 5.31	-9.78	0.80	0.07	0.37	10	111717094
cg13263591	84.55 ± 4.06	88.07 ± 1.20	-3.52	0.96	0.19	0.53	8	102211375			S_Shelf
cg13396318	44.40 ± 9.36	49.97 ± 0.88	-5.57	0.89	0.32	0.64	20	19814974
cg13399261	59.09 ± 7.46	61.57 ± 5.72	-2.48	0.96	0.66	0.86	2	102047503
cg13488013	45.07 ± 4.14	44.11 ± 3.35	0.96	1.02	0.75	0.90	17	44947679			S_Shelf
cg13493563	68.31 ± 4.84	68.24 ± 3.52	0.07	1.00	0.96	0.99	9	131299917			S_Shore
cg13495381	54.45 ± 10.21	57.95 ± 12.33	-3.51	0.94	0.70	0.88	10	124092434
cg13523245	49.26 ± 4.39	49.29 ± 1.29	-0.04	1.00	0.99	1.00	9	131293205			S_Shelf
cg13539424	27.55 ± 3.20	26.11 ± 5.70	1.44	1.06	0.69	0.87	14	100613974
cg13551074	72.44 ± 3.91	78.97 ± 3.54	-6.54	0.92	0.08	0.38	2	242666625
cg13725826	78.63 ± 4.96	86.19 ± 0.75	-7.56	0.91	0.04	0.32	14	99280966
cg13743231	47.27 ± 4.12	52.76 ± 1.85	-5.49	0.90	0.07	0.37	10	94948673
cg13797402	70.08 ± 5.22	72.46 ± 2.79	-2.38	0.97	0.49	0.76	4	14527503
cg13828610	73.86 ± 4.55	80.96 ± 4.15	-7.10	0.91	0.10	0.42	6	3770985
cg13860928	76.39 ± 5.13	78.86 ± 1.50	-2.46	0.97	0.49	0.76	1	207982498
cg13905199	67.76 ± 5.41	73.58 ± 1.80	-5.82	0.92	0.12	0.44	9	102829007			N_Shore
cg13925809	72.16 ± 5.13	70.14 ± 6.02	2.01	1.03	0.66	0.86	9	83836516
cg14014593	79.67 ± 4.03	82.82 ± 1.67	-3.15	0.96	0.26	0.59	3	103392089
cg14184130	71.79 ± 8.11	77.18 ± 4.83	-5.39	0.93	0.36	0.67	9	38427270
cg14234912	66.52 ± 4.54	71.83 ± 5.19	-5.31	0.93	0.25	0.58	11	103182713
cg14397231	50.09 ± 6.10	51.75 ± 6.95	-1.66	0.97	0.76	0.91	4	125159491
cg14420953	79.23 ± 5.35	82.94 ± 3.51	-3.71	0.96	0.36	0.67	6	36666132			N_Shelf
cg14422093	62.61 ± 1.88	63.94 ± 2.77	-1.32	0.98	0.52	0.78	1	225075868
cg14488466	65.77 ± 2.73	68.91 ± 1.12	-3.14	0.95	0.10	0.42	9	92863286
cg14567085	43.21 ± 4.82	48.18 ± 2.77	-4.98	0.90	0.15	0.48	9	132401628			N_Shore
cg14603085	72.80 ± 6.85	76.24 ± 7.76	-3.44	0.95	0.57	0.81	8	101554708
cg14651210	75.60 ± 4.62	75.23 ± 2.33	0.37	1.00	0.85	0.94	1	180852776			S_Shore
cg14747813	50.94 ± 8.10	56.99 ± 3.43	-6.04	0.89	0.25	0.59	8	23904731
cg14844953	56.83 ± 4.41	59.81 ± 5.86	-2.98	0.95	0.50	0.77	1	19211638
cg14853169	20.47 ± 2.67	20.27 ± 6.98	0.20	1.01	0.88	0.96	1	11035667
cg14890578	40.43 ± 2.69	47.58 ± 6.22	-7.15	0.85	0.17	0.51	19	44586604			Island
cg14969094	51.06 ± 3.85	60.72 ± 4.13	-9.66	0.84	0.03	0.29	3	158330697
cg14970991	63.02 ± 2.03	64.43 ± 3.46	-1.41	0.98	0.57	0.81	5	68281604
cg15174021	39.10 ± 5.12	41.09 ± 8.40	-1.99	0.95	0.75	0.90	8	101762370
cg15250073	79.14 ± 5.26	87.65 ± 1.81	-8.51	0.90	0.02	0.25	6	16877459
cg15275625	64.09 ± 4.09	71.04 ± 5.02	-6.94	0.90	0.13	0.46	3	13318118
cg15342087	75.30 ± 6.58	79.13 ± 4.59	-3.83	0.95	0.43	0.72	6	30828188
cg15392844	59.54 ± 4.20	62.55 ± 4.25	-3.00	0.95	0.40	0.70	1	35166377			N_Shore
cg15491102	77.38 ± 2.59	80.26 ± 5.49	-2.88	0.96	0.45	0.74	13	49925598
cg15547143	81.23 ± 1.19	84.01 ± 2.27	-2.78	0.97	0.18	0.51	10	89407315			N_Shelf
cg15552491	60.79 ± 5.84	69.71 ± 9.07	-8.92	0.87	0.23	0.57	11	118542495			N_Shelf
cg15733007	76.42 ± 6.23	77.45 ± 6.01	-1.03	0.99	0.86	0.95	6	165244737
cg15786827	60.70 ± 1.50	65.38 ± 2.47	-4.68	0.93	0.07	0.36	12	131524472			N_Shore
cg15808063	41.13 ± 7.16	36.53 ± 5.00	4.60	1.13	0.37	0.68	2	131387698			N_Shelf
cg16031973	71.02 ± 4.29	72.01 ± 1.32	-0.99	0.99	0.73	0.89	5	163718651
cg16035780	50.46 ± 3.98	49.94 ± 13.82	0.52	1.01	0.95	0.98	5	812353			S_Shelf
cg16113254	38.66 ± 6.23	44.52 ± 1.22	-5.86	0.87	0.15	0.49	14	74847125
cg16131053	79.62 ± 3.28	83.79 ± 3.99	-4.17	0.95	0.22	0.56	18	43713274			S_Shore
cg16200531	46.03 ± 12.20	43.10 ± 7.76	2.93	1.07	0.74	0.90	2	135249036
cg16316755	77.50 ± 4.47	79.08 ± 3.39	-1.58	0.98	0.66	0.86	12	19982323			N_Shelf
cg16369987	64.12 ± 5.43	65.98 ± 4.01	-1.87	0.97	0.64	0.85	7	127591453			N_Shelf
cg16424945	30.65 ± 4.48	36.64 ± 9.34	-5.99	0.84	0.41	0.71	15	50061725
cg16426366	77.81 ± 6.94	76.84 ± 8.26	0.96	1.01	0.89	0.96	8	1906643			N_Shelf
cg16451803	73.36 ± 3.65	67.88 ± 3.45	5.48	1.08	0.10	0.42	5	67124746
cg16567330	70.38 ± 5.21	74.00 ± 4.13	-3.62	0.95	0.37	0.68	6	106684251
cg16622061	61.64 ± 6.63	69.72 ± 5.35	-8.08	0.88	0.14	0.47	16	85446237
cg16623941	68.60 ± 6.29	75.43 ± 6.68	-6.83	0.91	0.24	0.57	11	70688096
cg16632159	60.62 ± 8.52	57.31 ± 7.31	3.31	1.06	0.59	0.82	10	7506440
cg16675485	69.42 ± 8.01	79.62 ± 1.05	-10.20	0.87	0.08	0.39	2	5972890
cg16677162	39.79 ± 5.02	47.47 ± 0.98	-7.67	0.84	0.05	0.34	22	20795502			N_Shelf
cg16693313	39.83 ± 5.28	44.39 ± 9.06	-4.56	0.90	0.50	0.77	10	30187665
cg16754455	75.28 ± 3.23	77.68 ± 4.06	-2.40	0.97	0.44	0.73	6	12304680
cg16782117	32.36 ± 6.29	31.60 ± 5.38	0.76	1.02	0.88	0.96	17	72167642
cg16811988	68.66 ± 2.51	76.19 ± 6.54	-7.53	0.90	0.18	0.52	3	42078142
cg16932827	79.98 ± 1.84	85.21 ± 2.16	-5.23	0.94	0.05	0.32	3	195471333			S_Shore
cg17092519	36.48 ± 5.72	37.27 ± 8.43	-0.79	0.98	0.92	0.97	11	70641904			S_Shore
cg17155018	75.05 ± 5.61	79.69 ± 9.05	-4.64	0.94	0.46	0.74	6	112059759
cg17159187	68.74 ± 5.54	73.45 ± 1.35	-4.72	0.94	0.19	0.53	8	144491493			S_Shelf
cg17182817	74.01 ± 5.19	74.04 ± 10.36	-0.03	1.00	0.93	0.98	10	112614545
cg17187438	63.26 ± 5.84	69.17 ± 0.83	-5.91	0.91	0.14	0.48	8	41135270
cg17207552	62.58 ± 11.53	74.49 ± 8.40	-11.91	0.84	0.21	0.54	X	39652719
cg17214023	53.18 ± 6.25	51.47 ± 4.06	1.71	1.03	0.68	0.87	2	10094199
cg17328407	64.08 ± 5.60	72.28 ± 2.79	-8.20	0.89	0.06	0.34	5	157221099			S_Shelf
cg17345450	73.22 ± 2.48	74.08 ± 3.31	-0.86	0.99	0.72	0.89	6	166179928
cg17435307	38.75 ± 5.48	36.70 ± 6.09	2.04	1.06	0.66	0.86	19	52617430			S_Shore
cg17435560	76.68 ± 4.46	82.07 ± 4.80	-5.39	0.93	0.20	0.54	13	27427338			S_Shore
cg17579770	33.14 ± 6.02	41.51 ± 1.80	-8.36	0.80	0.07	0.36	13	59003966
cg17586885	73.82 ± 1.28	70.26 ± 4.59	3.56	1.05	0.31	0.63	6	166179949
cg17656763	66.68 ± 5.62	74.62 ± 2.23	-7.94	0.89	0.06	0.35	12	64213346
cg17770034	69.40 ± 6.27	63.02 ± 9.01	6.38	1.10	0.37	0.68	6	22357118
cg17814814	40.38 ± 6.93	46.09 ± 5.06	-5.71	0.88	0.26	0.59	1	220127299
cg17822779	58.06 ± 4.41	60.91 ± 5.30	-2.84	0.95	0.49	0.76	8	135243508
cg17895608	45.35 ± 9.66	51.43 ± 6.52	-6.09	0.88	0.36	0.68	15	65918464			N_Shore
cg17896243	61.26 ± 5.86	57.18 ± 9.97	4.08	1.07	0.59	0.82	8	26179542
cg17934470	82.87 ± 4.27	84.13 ± 7.12	-1.26	0.98	0.72	0.89	5	49995460			N_Shelf
cg17951713	60.72 ± 5.43	70.29 ± 6.87	-9.57	0.86	0.13	0.46	8	130767343
cg18065599	78.87 ± 5.11	77.99 ± 3.73	0.88	1.01	0.76	0.91	11	47925571
cg18154417	78.13 ± 6.83	82.62 ± 4.20	-4.48	0.95	0.39	0.70	1	48172660
cg18204684	74.21 ± 6.37	80.30 ± 6.57	-6.09	0.92	0.27	0.61	4	100078734
cg18352516	66.57 ± 3.15	70.87 ± 4.01	-4.30	0.94	0.22	0.55	3	178797920
cg18498241	23.68 ± 7.86	11.95 ± 2.70	11.72	1.98	0.04	0.29	11	68995533			Island
cg18621256	60.64 ± 7.78	65.31 ± 2.53	-4.67	0.93	0.35	0.67	10	119211434
cg18634538	52.79 ± 7.79	57.10 ± 1.25	-4.31	0.92	0.37	0.68	14	76135733
cg18724200	34.60 ± 6.25	41.31 ± 4.19	-6.71	0.84	0.15	0.48	14	104203067
cg18767846	54.77 ± 6.09	53.88 ± 4.81	0.89	1.02	0.83	0.94	2	182011451
cg18866212	49.09 ± 6.89	55.85 ± 5.21	-6.77	0.88	0.20	0.54	2	167406763
cg18960324	61.68 ± 8.18	63.28 ± 8.16	-1.60	0.97	0.82	0.93	17	35959421
cg18960629	71.46 ± 6.37	73.21 ± 2.89	-1.75	0.98	0.71	0.88	17	33838978			Island
cg18973863	26.01 ± 4.63	31.95 ± 5.48	-5.93	0.81	0.19	0.53	13	96592114
cg18978531	35.77 ± 5.38	43.61 ± 4.51	-7.83	0.82	0.09	0.40	15	68190863
cg18986967	52.53 ± 7.88	57.89 ± 4.73	-5.37	0.91	0.32	0.65	7	140822733
cg19034132	58.53 ± 9.45	59.23 ± 11.71	-0.70	0.99	0.93	0.98	10	75362233
cg19064304	68.61 ± 5.55	70.16 ± 3.70	-1.55	0.98	0.69	0.87	15	61187505
cg19084893	60.54 ± 4.80	69.97 ± 3.19	-9.43	0.87	0.03	0.27	1	31461546
cg19103536	66.66 ± 4.13	67.02 ± 4.77	-0.36	0.99	0.92	0.97	17	60828349
cg19169932	69.93 ± 6.71	77.49 ± 0.57	-7.56	0.90	0.12	0.45	15	60649247
cg19234738	76.89 ± 4.95	75.10 ± 5.72	1.78	1.02	0.68	0.87	3	135514241			N_Shore
cg19239199	73.77 ± 2.66	80.52 ± 3.62	-6.75	0.92	0.08	0.38	7	819240			N_Shore
cg19258177	84.79 ± 3.44	88.98 ± 3.74	-4.20	0.95	0.23	0.56	1	94829207
cg19270739	57.07 ± 6.53	58.84 ± 4.13	-1.78	0.97	0.69	0.88	1	1358709			N_Shore
cg19322065	67.95 ± 8.37	71.38 ± 7.81	-3.43	0.95	0.62	0.84	1	37473612
cg19403312	45.13 ± 5.11	42.61 ± 5.47	2.52	1.06	0.57	0.81	8	129234727
cg19440115	78.10 ± 8.32	84.77 ± 3.36	-6.67	0.92	0.27	0.60	15	65129064
cg19452248	68.61 ± 6.61	72.41 ± 13.07	-3.80	0.95	0.62	0.84	5	143863675
cg19478539	61.97 ± 4.10	65.38 ± 3.40	-3.41	0.95	0.30	0.62	17	37211165
cg19565094	77.50 ± 5.37	81.54 ± 3.49	-4.04	0.95	0.31	0.64	15	68943089
cg19576560	56.80 ± 10.73	60.34 ± 6.70	-3.54	0.94	0.66	0.86	13	27294039
cg19591417	67.15 ± 2.07	69.91 ± 0.88	-2.76	0.96	0.07	0.37	10	4385585
cg19607021	76.38 ± 3.66	79.86 ± 3.78	-3.48	0.96	0.31	0.63	5	139085017
cg19618897	57.18 ± 4.95	58.16 ± 1.01	-0.98	0.98	0.74	0.90	17	62673354			S_Shore
cg19747745	79.51 ± 5.06	77.61 ± 5.95	1.90	1.02	0.69	0.87	21	43641733			N_Shore
cg19750282	51.51 ± 6.88	56.88 ± 6.82	-5.37	0.91	0.36	0.67	6	43778497
cg19885306	67.96 ± 6.86	70.82 ± 5.62	-2.85	0.96	0.59	0.82	6	44565759
cg19901403	69.41 ± 6.44	73.61 ± 3.72	-4.20	0.94	0.34	0.66	8	74495076
cg19924948	59.17 ± 4.89	72.82 ± 3.52	-13.65	0.81	0.01	0.21	2	11888173
cg20005705	71.03 ± 8.59	74.03 ± 0.62	-3.01	0.96	0.59	0.82	10	6337807
cg20057103	71.51 ± 5.72	78.20 ± 5.54	-6.69	0.91	0.21	0.55	11	121245929
cg20060185	90.92 ± 3.93	81.51 ± 4.39	9.41	1.12	0.03	0.29	12	129728904
cg20130571	68.74 ± 4.79	70.14 ± 1.50	-1.39	0.98	0.65	0.85	3	35949545
cg20268689	80.77 ± 3.97	85.41 ± 3.37	-4.65	0.95	0.17	0.51	2	20294916
cg20416222	36.52 ± 7.17	38.61 ± 3.77	-2.09	0.95	0.61	0.83	12	3584859
cg20474425	19.38 ± 4.02	5.66 ± 2.39	13.72	3.42	0.01	0.22	12	53032334
cg20477147	61.60 ± 6.08	57.58 ± 0.94	4.02	1.07	0.28	0.61	20	56699397			N_Shore
cg20559943	47.65 ± 5.92	51.11 ± 5.30	-3.46	0.93	0.45	0.74	4	186057750
cg20565082	63.19 ± 5.07	64.08 ± 5.19	-0.89	0.99	0.83	0.94	5	60561266
cg20567368	77.77 ± 7.13	83.11 ± 2.13	-5.34	0.94	0.24	0.58	10	7623087
cg20594304	33.87 ± 8.80	40.40 ± 12.27	-6.53	0.84	0.48	0.76	12	110325340			N_Shore
cg20615910	71.16 ± 2.30	78.17 ± 1.08	-7.02	0.91	0.00	0.18	6	11715909
cg20629254	41.98 ± 3.37	38.26 ± 3.60	3.72	1.10	0.23	0.57	8	81654460			S_Shore
cg20651995	64.75 ± 4.70	67.23 ± 0.81	-2.49	0.96	0.40	0.70	2	69378975
cg20698781	43.97 ± 10.87	44.65 ± 10.39	-0.69	0.98	0.94	0.98	2	38700955
cg20778199	59.39 ± 4.58	63.67 ± 8.90	-4.28	0.93	0.49	0.76	6	148062574
cg20780998	60.46 ± 10.22	70.45 ± 18.76	-9.99	0.86	0.42	0.72	X	12906852			S_Shelf
cg20815992	47.31 ± 3.65	47.52 ± 8.58	-0.20	1.00	0.98	0.99	11	10905913			N_Shelf
cg20899781	77.61 ± 4.28	80.56 ± 6.96	-2.95	0.96	0.53	0.79	2	9623219
cg20918393	21.48 ± 3.08	25.95 ± 2.42	-4.47	0.83	0.08	0.39	20	19815136
cg21091841	43.24 ± 7.32	50.64 ± 6.38	-7.40	0.85	0.21	0.55	13	33149239
cg21164050	71.28 ± 6.06	72.00 ± 9.29	-0.73	0.99	0.88	0.96	13	26655411
cg21240684	72.21 ± 5.12	75.85 ± 8.46	-3.64	0.95	0.53	0.78	2	3505845			S_Shelf
cg21333674	67.69 ± 6.64	75.61 ± 7.63	-7.92	0.90	0.22	0.56	8	96774941
cg21335012	75.90 ± 5.30	80.81 ± 3.09	-4.92	0.94	0.19	0.53	2	30349829
cg21412215	51.84 ± 3.49	55.87 ± 9.07	-4.03	0.93	0.52	0.78	8	40092449
cg21445793	66.51 ± 4.56	62.85 ± 7.47	3.65	1.06	0.52	0.78	3	134691185
cg21449597	60.10 ± 2.30	66.70 ± 1.77	-6.60	0.90	0.01	0.20	4	154256278
cg21459583	26.19 ± 5.46	23.95 ± 7.39	2.24	1.09	0.66	0.86	1	226040800			N_Shore
cg21481966	72.17 ± 6.29	73.16 ± 2.54	-0.99	0.99	0.87	0.95	2	232988853			N_Shelf
cg21513437	57.09 ± 8.68	65.39 ± 1.61	-8.31	0.87	0.16	0.50	17	36931633
cg21756208	70.59 ± 9.99	78.45 ± 2.03	-7.86	0.90	0.27	0.60	3	135629095
cg21761639	64.89 ± 8.12	69.65 ± 4.22	-4.76	0.93	0.38	0.69	7	31500311
cg21771714	31.59 ± 1.61	37.30 ± 11.09	-5.71	0.85	0.49	0.76	6	119138035
cg21791252	40.83 ± 8.98	50.61 ± 1.38	-9.79	0.81	0.11	0.44	6	33972734
cg21913725	50.84 ± 1.52	59.05 ± 7.68	-8.21	0.86	0.21	0.55	7	40979141
cg21964391	50.91 ± 5.18	44.61 ± 8.25	6.29	1.14	0.33	0.65	1	216319991
cg22027725	73.39 ± 2.17	78.02 ± 3.58	-4.63	0.94	0.14	0.48	11	124466843
cg22109694	70.69 ± 4.16	72.04 ± 4.10	-1.35	0.98	0.70	0.88	15	23911945
cg22246636	52.78 ± 5.26	56.94 ± 0.72	-4.17	0.93	0.22	0.55	20	61082945			Island
cg22380178	72.30 ± 5.98	77.13 ± 2.76	-4.83	0.94	0.24	0.57	15	27767987
cg22389949	49.49 ± 3.59	45.05 ± 4.21	4.45	1.10	0.22	0.55	6	152044731
cg22513528	64.93 ± 5.12	71.54 ± 3.79	-6.61	0.91	0.11	0.44	15	75648728
cg22610620	65.93 ± 3.24	73.84 ± 1.76	-7.91	0.89	0.01	0.20	10	77194493
cg22670572	61.18 ± 7.95	68.67 ± 9.82	-7.48	0.89	0.34	0.66	1	85463355
cg22775600	76.35 ± 4.79	75.35 ± 4.45	1.00	1.01	0.77	0.91	20	24394527			N_Shelf
cg22862208	61.47 ± 5.49	69.05 ± 10.43	-7.58	0.89	0.35	0.66	10	121847739
cg22896619	69.40 ± 7.37	77.98 ± 1.47	-8.58	0.89	0.10	0.42	13	20411986
cg22925274	60.80 ± 4.27	63.45 ± 4.72	-2.65	0.96	0.48	0.76	14	70357963			N_Shore
cg22959827	73.48 ± 7.72	76.85 ± 7.32	-3.37	0.96	0.60	0.83	5	124489144
cg22977481	58.60 ± 6.09	64.80 ± 6.96	-6.19	0.90	0.28	0.61	2	134240033
cg23080355	51.03 ± 6.19	55.12 ± 16.08	-4.09	0.93	0.71	0.88	1	94892302
cg23127986	35.54 ± 7.09	36.56 ± 4.74	-1.01	0.97	0.81	0.93	6	12047008
cg23146565	72.20 ± 7.09	78.01 ± 3.63	-5.81	0.93	0.25	0.59	17	43455660			N_Shore
cg23176316	75.64 ± 6.79	83.18 ± 3.99	-7.54	0.91	0.14	0.47	2	20647887
cg23199335	73.99 ± 2.56	82.44 ± 0.76	-8.45	0.90	0.00	0.17	3	178798576
cg23201812	77.00 ± 6.14	82.47 ± 0.80	-5.47	0.93	0.17	0.51	11	34728494
cg23233742	41.84 ± 5.76	41.63 ± 2.46	0.20	1.00	0.97	0.99	5	139058078			S_Shore
cg23258611	80.88 ± 3.43	85.12 ± 2.92	-4.25	0.95	0.14	0.48	17	68047755			N_Shore
cg23322114	60.73 ± 7.67	59.92 ± 6.65	0.81	1.01	0.87	0.95	7	1393138			S_Shelf
cg23360860	74.52 ± 4.41	75.94 ± 6.83	-1.42	0.98	0.74	0.90	11	91357203
cg23398508	72.32 ± 6.70	74.84 ± 6.68	-2.51	0.97	0.66	0.86	17	68047794			N_Shore
cg23407151	79.09 ± 5.70	81.23 ± 1.56	-2.14	0.97	0.55	0.80	6	53687757
cg23425762	80.16 ± 3.83	85.97 ± 3.00	-5.81	0.93	0.08	0.38	18	43918128			S_Shore
cg23455456	47.48 ± 6.99	57.96 ± 5.61	-10.47	0.82	0.08	0.39	11	58451526
cg23521140	80.19 ± 2.79	74.21 ± 16.67	5.98	1.08	0.69	0.87	2	37471105
cg23546512	35.47 ± 7.15	47.02 ± 6.43	-11.55	0.75	0.07	0.38	12	123726952
cg23552820	69.76 ± 6.77	67.28 ± 13.99	2.48	1.04	0.88	0.96	17	61702533
cg23611697	80.38 ± 4.66	87.30 ± 4.64	-6.91	0.92	0.13	0.46	2	102032876
cg23668195	70.34 ± 5.08	77.23 ± 2.78	-6.89	0.91	0.08	0.38	2	62659355
cg23683800	50.31 ± 4.56	55.67 ± 5.34	-5.35	0.90	0.24	0.57	10	115076093
cg23697406	75.72 ± 6.90	76.25 ± 4.63	-0.53	0.99	0.98	0.99	7	155437120
cg23705098	53.33 ± 4.64	61.18 ± 2.94	-7.85	0.87	0.04	0.31	7	1256379			S_Shelf
cg23748965	65.12 ± 8.87	65.56 ± 4.43	-0.44	0.99	0.98	0.99	11	14881026			N_Shelf
cg23804620	51.99 ± 4.14	59.25 ± 10.30	-7.26	0.88	0.35	0.66	4	6741795
cg23880131	79.97 ± 4.55	79.37 ± 5.03	0.60	1.01	0.87	0.95	17	77062229			N_Shore
cg23931919	86.01 ± 2.00	87.60 ± 1.83	-1.59	0.98	0.35	0.66	10	5696302
cg23939096	76.70 ± 4.39	75.61 ± 8.09	1.10	1.01	0.92	0.97	5	1608791			S_Shelf
cg24024528	74.36 ± 5.45	80.52 ± 4.13	-6.16	0.92	0.15	0.49	12	57765050
cg24035164	32.63 ± 6.45	38.49 ± 7.81	-5.86	0.85	0.33	0.65	10	93636971			N_Shore
cg24045357	61.98 ± 5.48	65.54 ± 4.28	-3.57	0.95	0.38	0.69	2	177156693
cg24056365	74.36 ± 4.38	85.96 ± 0.46	-11.61	0.86	0.01	0.20	1	110636138
cg24072947	45.10 ± 6.68	49.15 ± 6.39	-4.05	0.92	0.46	0.74	3	138157473
cg24148085	59.27 ± 5.58	63.43 ± 4.59	-4.17	0.93	0.33	0.65	3	72787293			Island
cg24192909	71.51 ± 10.12	72.68 ± 8.98	-1.17	0.98	0.94	0.98	8	8506583
cg24208415	68.89 ± 4.84	67.60 ± 5.46	1.30	1.02	0.76	0.91	4	3423552			S_Shelf
cg24215812	62.39 ± 5.90	66.17 ± 5.38	-3.79	0.94	0.42	0.72	10	87263018
cg24395504	62.67 ± 4.26	70.23 ± 1.86	-7.56	0.89	0.03	0.28	6	154911601
cg24547885	25.55 ± 6.55	30.64 ± 5.99	-5.09	0.83	0.33	0.65	2	179623113
cg24551418	60.86 ± 5.08	56.54 ± 3.26	4.31	1.08	0.23	0.57	1	2426972			S_Shore
cg24680129	63.16 ± 4.75	70.11 ± 3.69	-6.95	0.90	0.09	0.40	12	13209892
cg24737324	26.96 ± 5.67	35.20 ± 6.85	-8.24	0.77	0.16	0.49	20	19815143
cg24741430	60.29 ± 7.97	59.55 ± 7.35	0.74	1.01	0.89	0.96	15	64882765
cg24757778	64.64 ± 6.79	71.74 ± 2.08	-7.11	0.90	0.13	0.46	10	60286398
cg24766327	61.52 ± 4.75	70.23 ± 4.28	-8.72	0.88	0.06	0.35	10	34051181
cg24859433	75.01 ± 5.99	79.94 ± 4.55	-4.94	0.94	0.29	0.62	6	30828182
cg24867247	57.11 ± 4.35	67.72 ± 1.50	-10.60	0.84	0.01	0.21	13	45862257			S_Shelf
cg24897392	73.41 ± 9.23	74.21 ± 10.60	-0.79	0.99	0.94	0.98	1	167338730			N_Shelf
cg25004840	43.09 ± 4.51	49.35 ± 6.52	-6.26	0.87	0.24	0.57	2	234995732
cg25023684	65.93 ± 6.46	68.51 ± 3.77	-2.58	0.96	0.55	0.80	7	155407629
cg25025966	58.08 ± 6.11	58.02 ± 2.65	0.07	1.00	0.97	0.99	2	159289367
cg25037677	46.38 ± 5.05	43.96 ± 4.25	2.42	1.06	0.52	0.78	1	2426907			S_Shore
cg25063165	64.40 ± 7.54	74.43 ± 2.75	-10.03	0.87	0.07	0.37	6	30845415
cg25112202	53.01 ± 7.51	60.66 ± 4.84	-7.65	0.87	0.16	0.50	3	72787158			Island
cg25180248	77.17 ± 6.06	68.21 ± 11.56	8.96	1.13	0.31	0.63	8	64164678			S_Shelf
cg25291653	35.16 ± 6.08	43.31 ± 6.54	-8.15	0.81	0.16	0.49	20	19815145
cg25403283	82.62 ± 5.74	89.41 ± 3.23	-6.78	0.92	0.12	0.44	10	63299493
cg25431535	66.13 ± 5.71	72.91 ± 3.64	-6.78	0.91	0.12	0.45	22	41414929			N_Shelf
cg25506501	80.76 ± 3.81	68.20 ± 5.29	12.56	1.18	0.02	0.25	3	59496377
cg25520910	40.40 ± 5.24	46.54 ± 5.04	-6.14	0.87	0.18	0.52	2	114292667
cg25565203	67.75 ± 4.54	70.21 ± 7.61	-2.46	0.96	0.63	0.84	5	57024984
cg25587431	42.30 ± 5.11	48.51 ± 10.29	-6.21	0.87	0.42	0.72	3	179024793
cg25621991	67.29 ± 7.28	69.57 ± 6.94	-2.28	0.97	0.70	0.88	5	142922863
cg25655489	59.27 ± 3.38	64.16 ± 4.29	-4.89	0.92	0.19	0.52	5	57519965
cg25656762	71.75 ± 6.87	83.31 ± 3.09	-11.56	0.86	0.03	0.28	5	60963485
cg25757470	66.58 ± 8.45	70.76 ± 10.48	-4.18	0.94	0.60	0.82	12	11651972
cg25766247	34.31 ± 4.18	38.03 ± 2.64	-3.73	0.90	0.21	0.55	8	59876719
cg25862063	81.64 ± 4.96	84.43 ± 5.02	-2.79	0.97	0.50	0.77	3	195405387			S_Shore
cg25862975	41.79 ± 6.11	41.58 ± 7.36	0.21	1.00	0.96	0.99	6	108561677			N_Shore
cg25962657	47.50 ± 10.15	54.38 ± 2.29	-6.88	0.87	0.28	0.61	7	75774569			S_Shelf
cg25978327	66.80 ± 8.22	67.98 ± 3.11	-1.18	0.98	0.87	0.95	1	7987626
cg26021007	46.08 ± 4.48	49.22 ± 5.92	-3.13	0.94	0.49	0.76	17	42638039
cg26140475	29.84 ± 5.43	36.04 ± 3.95	-6.20	0.83	0.13	0.46	8	126594740
cg26165286	42.89 ± 2.83	50.30 ± 7.34	-7.41	0.85	0.21	0.55	1	223024836
cg26361436	72.86 ± 6.60	80.40 ± 1.07	-7.55	0.91	0.11	0.43	11	10877762
cg26401166	79.88 ± 5.47	82.82 ± 2.06	-2.94	0.96	0.42	0.71	15	69196805			S_Shore
cg26403223	70.09 ± 4.74	74.81 ± 2.94	-4.72	0.94	0.17	0.51	1	207346323
cg26476925	47.80 ± 6.91	51.33 ± 7.67	-3.53	0.93	0.56	0.80	19	49937286
cg26484001	58.35 ± 6.22	61.04 ± 2.96	-2.69	0.96	0.51	0.77	10	33670109			S_Shelf
cg26703511	81.14 ± 5.75	84.18 ± 4.72	-3.04	0.96	0.54	0.79	21	43641848			N_Shore
cg26723162	48.88 ± 5.88	50.05 ± 4.62	-1.17	0.98	0.78	0.92	4	6008311
cg26766885	73.78 ± 5.83	73.35 ± 6.77	0.42	1.01	0.95	0.98	7	96058121
cg26794871	60.27 ± 5.01	57.19 ± 1.09	3.08	1.05	0.31	0.64	20	44368119			N_Shore
cg26811385	39.14 ± 7.52	42.30 ± 2.19	-3.16	0.93	0.46	0.74	4	151051453
cg26853061	45.30 ± 6.91	50.30 ± 1.07	-5.00	0.90	0.24	0.58	2	45082841			N_Shore
cg26876466	60.63 ± 6.24	74.24 ± 2.62	-13.61	0.82	0.01	0.22	17	7907879
cg26915889	64.47 ± 5.88	72.66 ± 5.28	-8.19	0.89	0.12	0.45	1	111916235
cg26993035	74.80 ± 3.79	76.04 ± 5.05	-1.24	0.98	0.72	0.89	6	72051874			N_Shelf
cg27085488	66.80 ± 5.73	71.22 ± 1.54	-4.42	0.94	0.24	0.58	5	60577622
cg27097542	70.24 ± 7.07	76.06 ± 4.84	-5.81	0.92	0.28	0.61	16	11613936
cg27139424	46.52 ± 7.50	54.05 ± 8.98	-7.53	0.86	0.30	0.63	11	58451669
cg27140633	76.81 ± 3.19	72.08 ± 12.40	4.73	1.07	0.63	0.84	11	63442481			Island
cg27149179	60.72 ± 5.84	64.62 ± 9.25	-3.90	0.94	0.55	0.80	11	86129496
cg27172287	56.46 ± 9.26	56.15 ± 8.11	0.32	1.01	0.94	0.98	22	45353640			S_Shore
cg27305460	67.10 ± 7.01	78.76 ± 2.77	-11.66	0.85	0.03	0.29	15	27756388			S_Shore
cg27401846	71.49 ± 4.69	75.23 ± 5.58	-3.74	0.95	0.39	0.70	11	69415256			N_Shore
cg27509867	55.81 ± 4.34	54.74 ± 5.83	1.07	1.02	0.80	0.93	8	129234767
cg27513684	21.94 ± 1.20	20.47 ± 9.57	1.47	1.07	0.70	0.88	1	27601640
cg27558693	66.72 ± 3.19	75.49 ± 2.38	-8.77	0.88	0.01	0.21	1	85483220
cg27560796	57.71 ± 7.52	66.57 ± 0.68	-8.86	0.87	0.10	0.42	6	33972667
cg27585939	34.68 ± 6.74	41.80 ± 3.03	-7.13	0.83	0.13	0.46	11	108488817
cg27606671	53.81 ± 7.73	55.60 ± 4.15	-1.79	0.97	0.73	0.89	11	67671039
cg27638217	37.22 ± 6.70	37.73 ± 7.43	-0.51	0.99	0.94	0.98	11	15628847			S_Shore
